# Supplementary material for: Uncovering Structure—Rating Associations in Animated Film Character Networks
Source: Entropy (Basel). 2025 Aug 29;27(9):914. doi: 10.3390/e27090914 (PMC12469051; doi:10.3390/e27090914)
Supplement: Supplementary file 1 [file entropy-27-00914-s001.zip]

Archive with 359 entries (269 files):
- MovieCharacterNetwork-main/
- MovieCharacterNetwork-main/code/
- MovieCharacterNetwork-main/code/get_network/
- MovieCharacterNetwork-main/code/get_network/get_all_ifo_plus.py
- MovieCharacterNetwork-main/code/get_network/get_all_info.py
- MovieCharacterNetwork-main/code/get_network/get_first_id_plus.py
- MovieCharacterNetwork-main/code/get_network/get_fist_id.py
- MovieCharacterNetwork-main/code/get_network/get_long.py
- MovieCharacterNetwork-main/code/get_network/get_targe.py
- MovieCharacterNetwork-main/code/get_network/utill_get_baidu/
- MovieCharacterNetwork-main/code/get_network/utill_get_baidu/get_deal_ifo.py
- MovieCharacterNetwork-main/code/get_network/utill_get_baidu/get_ifo.py
- MovieCharacterNetwork-main/code/get_network/utill_get_baidu/get_util.py
- MovieCharacterNetwork-main/code/get_network/utill_get_baidu/__init__.py
- MovieCharacterNetwork-main/code/get_network/utill_get_baidu/__pycache__/
- MovieCharacterNetwork-main/code/get_network/utill_get_baidu/__pycache__/get_deal_ifo.cpython-310.pyc
- MovieCharacterNetwork-main/code/get_network/utill_get_baidu/__pycache__/get_ifo.cpython-310.pyc
- MovieCharacterNetwork-main/code/get_network/utill_get_baidu/__pycache__/get_util.cpython-310.pyc
- MovieCharacterNetwork-main/code/get_network/utill_get_baidu/__pycache__/__init__.cpython-310.pyc
- MovieCharacterNetwork-main/code/organogram.py
- MovieCharacterNetwork-main/code/relational semantics.py
- MovieCharacterNetwork-main/code/relationship_type.py
- MovieCharacterNetwork-main/code/topological_feature.py
- MovieCharacterNetwork-main/data/
- MovieCharacterNetwork-main/data/dataset/
- MovieCharacterNetwork-main/data/dataset/─π║├╩└╜τ/
- MovieCharacterNetwork-main/data/dataset/─π║├╩└╜τ/centerPoint.csv
- MovieCharacterNetwork-main/data/dataset/─π║├╩└╜τ/edges.csv
- MovieCharacterNetwork-main/data/dataset/─π║├╩└╜τ/vertices.csv
- MovieCharacterNetwork-main/data/dataset/─π╧δ╗ε│÷╘⌡╤∙╡─╚╦╔·/
- MovieCharacterNetwork-main/data/dataset/─π╧δ╗ε│÷╘⌡╤∙╡─╚╦╔·/centerPoint.csv
- MovieCharacterNetwork-main/data/dataset/─π╧δ╗ε│÷╘⌡╤∙╡─╚╦╔·/edges.csv
- MovieCharacterNetwork-main/data/dataset/─π╧δ╗ε│÷╘⌡╤∙╡─╚╦╔·/vertices.csv
- MovieCharacterNetwork-main/data/dataset/─π╡─├√╫╓/
- MovieCharacterNetwork-main/data/dataset/─π╡─├√╫╓/centerPoint.csv
- MovieCharacterNetwork-main/data/dataset/─π╡─├√╫╓/edges.csv
- MovieCharacterNetwork-main/data/dataset/─π╡─├√╫╓/vertices.csv
- MovieCharacterNetwork-main/data/dataset/─π┐┤╞≡└┤║├╧±║▄║├│╘/
- MovieCharacterNetwork-main/data/dataset/─π┐┤╞≡└┤║├╧±║▄║├│╘/centerPoint.csv
- MovieCharacterNetwork-main/data/dataset/─π┐┤╞≡└┤║├╧±║▄║├│╘/edges.csv
- MovieCharacterNetwork-main/data/dataset/─π┐┤╞≡└┤║├╧±║▄║├│╘/vertices.csv
- MovieCharacterNetwork-main/data/dataset/┘╕╓«│╟/
- MovieCharacterNetwork-main/data/dataset/┘╕╓«│╟/centerPoint.csv
- MovieCharacterNetwork-main/data/dataset/┘╕╓«│╟/edges.csv
- MovieCharacterNetwork-main/data/dataset/┘╕╓«│╟/vertices.csv
- MovieCharacterNetwork-main/data/dataset/╜Φ╢1⁄2╬≈╡─╨í╚╦░ó└≥░ú╡┘/
- MovieCharacterNetwork-main/data/dataset/╜Φ╢1⁄2╬≈╡─╨í╚╦░ó└≥░ú╡┘/centerPoint.csv
- MovieCharacterNetwork-main/data/dataset/╜Φ╢1⁄2╬≈╡─╨í╚╦░ó└≥░ú╡┘/edges.csv
- MovieCharacterNetwork-main/data/dataset/╜Φ╢1⁄2╬≈╡─╨í╚╦░ó└≥░ú╡┘/vertices.csv
- MovieCharacterNetwork-main/data/dataset/╜⌐╩1⁄4╨┬─∩/
- MovieCharacterNetwork-main/data/dataset/╜⌐╩1⁄4╨┬─∩/centerPoint.csv
- MovieCharacterNetwork-main/data/dataset/╜⌐╩1⁄4╨┬─∩/edges.csv
- MovieCharacterNetwork-main/data/dataset/╜⌐╩1⁄4╨┬─∩/vertices.csv
- MovieCharacterNetwork-main/data/dataset/╣1⁄2┼ú└·╧╒╝╟/
- MovieCharacterNetwork-main/data/dataset/╣1⁄2┼ú└·╧╒╝╟/centerPoint.csv
- MovieCharacterNetwork-main/data/dataset/╣1⁄2┼ú└·╧╒╝╟/edges.csv
- MovieCharacterNetwork-main/data/dataset/╣1⁄2┼ú└·╧╒╝╟/vertices.csv
- MovieCharacterNetwork-main/data/dataset/▒∙╤⌐╞μ╘╡/
- MovieCharacterNetwork-main/data/dataset/▒∙╤⌐╞μ╘╡/centerPoint.csv
- MovieCharacterNetwork-main/data/dataset/▒∙╤⌐╞μ╘╡/edges.csv
- MovieCharacterNetwork-main/data/dataset/▒∙╤⌐╞μ╘╡/vertices.csv
- MovieCharacterNetwork-main/data/dataset/┤╠Γ1⁄4╦≈─ß┐╦/
- MovieCharacterNetwork-main/data/dataset/┤╠Γ1⁄4╦≈─ß┐╦/centerPoint.csv
- MovieCharacterNetwork-main/data/dataset/┤╠Γ1⁄4╦≈─ß┐╦/edges.csv
- MovieCharacterNetwork-main/data/dataset/┤╠Γ1⁄4╦≈─ß┐╦/vertices.csv
- MovieCharacterNetwork-main/data/dataset/╣a╖≥╨▄├¿/
- MovieCharacterNetwork-main/data/dataset/╣a╖≥╨▄├¿/centerPoint.csv
- MovieCharacterNetwork-main/data/dataset/╣a╖≥╨▄├¿/edges.csv
- MovieCharacterNetwork-main/data/dataset/╣a╖≥╨▄├¿/vertices.csv
- MovieCharacterNetwork-main/data/dataset/▒Σ╔φ╠╪╣ñ/
- MovieCharacterNetwork-main/data/dataset/▒Σ╔φ╠╪╣ñ/centerPoint.csv
- MovieCharacterNetwork-main/data/dataset/▒Σ╔φ╠╪╣ñ/edges.csv
- MovieCharacterNetwork-main/data/dataset/▒Σ╔φ╠╪╣ñ/vertices.csv
- MovieCharacterNetwork-main/data/dataset/├√╒∞╠╜┐┬─╧▒┤┐╦╜╓╡─═÷┴Θ/
- MovieCharacterNetwork-main/data/dataset/├√╒∞╠╜┐┬─╧▒┤┐╦╜╓╡─═÷┴Θ/centerPoint.csv
- MovieCharacterNetwork-main/data/dataset/├√╒∞╠╜┐┬─╧▒┤┐╦╜╓╡─═÷┴Θ/edges.csv
- MovieCharacterNetwork-main/data/dataset/├√╒∞╠╜┐┬─╧▒┤┐╦╜╓╡─═÷┴Θ/vertices.csv
- MovieCharacterNetwork-main/data/dataset/──▀╕╓«─o═»╜╡╩└/
- MovieCharacterNetwork-main/data/dataset/──▀╕╓«─o═»╜╡╩└/centerPoint.csv
- MovieCharacterNetwork-main/data/dataset/──▀╕╓«─o═»╜╡╩└/edges.csv
- MovieCharacterNetwork-main/data/dataset/──▀╕╓«─o═»╜╡╩└/vertices.csv
- MovieCharacterNetwork-main/data/dataset/╧▓╤≥╤≥╙δ╗╥╠1⁄2└╟╓«═├─Ω╢Ñ▀╔▀╔/
- MovieCharacterNetwork-main/data/dataset/╧▓╤≥╤≥╙δ╗╥╠1⁄2└╟╓«═├─Ω╢Ñ▀╔▀╔/centerPoint.csv
- MovieCharacterNetwork-main/data/dataset/╧▓╤≥╤≥╙δ╗╥╠1⁄2└╟╓«═├─Ω╢Ñ▀╔▀╔/edges.csv
- MovieCharacterNetwork-main/data/dataset/╧▓╤≥╤≥╙δ╗╥╠1⁄2└╟╓«═├─Ω╢Ñ▀╔▀╔/vertices.csv
- MovieCharacterNetwork-main/data/dataset/╧▓╤≥╤≥╙δ╗╥╠1⁄2└╟╓«┐¬╨─┤│┴·─Ω/
- MovieCharacterNetwork-main/data/dataset/╧▓╤≥╤≥╙δ╗╥╠1⁄2└╟╓«┐¬╨─┤│┴·─Ω/centerPoint.csv
- MovieCharacterNetwork-main/data/dataset/╧▓╤≥╤≥╙δ╗╥╠1⁄2└╟╓«┐¬╨─┤│┴·─Ω/edges.csv
- MovieCharacterNetwork-main/data/dataset/╧▓╤≥╤≥╙δ╗╥╠1⁄2└╟╓«┐¬╨─┤│┴·─Ω/vertices.csv
- MovieCharacterNetwork-main/data/dataset/╧▓╤≥╤≥╙δ╗╥╠1⁄2└╟╓«┼ú╞°│σ╠∞/
- MovieCharacterNetwork-main/data/dataset/╧▓╤≥╤≥╙δ╗╥╠1⁄2└╟╓«┼ú╞°│σ╠∞/centerPoint.csv
- MovieCharacterNetwork-main/data/dataset/╧▓╤≥╤≥╙δ╗╥╠1⁄2└╟╓«┼ú╞°│σ╠∞/edges.csv
- MovieCharacterNetwork-main/data/dataset/╧▓╤≥╤≥╙δ╗╥╠1⁄2└╟╓«┼ú╞°│σ╠∞/vertices.csv
- MovieCharacterNetwork-main/data/dataset/╧▓╤≥╤≥╙δ╗╥╠1⁄2└╟╓«┐≡│÷╬┤└┤/
- MovieCharacterNetwork-main/data/dataset/╧▓╤≥╤≥╙δ╗╥╠1⁄2└╟╓«┐≡│÷╬┤└┤/centerPoint.csv
- MovieCharacterNetwork-main/data/dataset/╧▓╤≥╤≥╙δ╗╥╠1⁄2└╟╓«┐≡│÷╬┤└┤/edges.csv
- MovieCharacterNetwork-main/data/dataset/╧▓╤≥╤≥╙δ╗╥╠1⁄2└╟╓«┐≡│÷╬┤└┤/vertices.csv
- MovieCharacterNetwork-main/data/dataset/╧▓╤≥╤≥╙δ╗╥╠1⁄2└╟╓«╗ó╗ó╔·═■/
- MovieCharacterNetwork-main/data/dataset/╧▓╤≥╤≥╙δ╗╥╠1⁄2└╟╓«╗ó╗ó╔·═■/centerPoint.csv
- MovieCharacterNetwork-main/data/dataset/╧▓╤≥╤≥╙δ╗╥╠1⁄2└╟╓«╗ó╗ó╔·═■/edges.csv
- MovieCharacterNetwork-main/data/dataset/╧▓╤≥╤≥╙δ╗╥╠1⁄2└╟╓«╗ó╗ó╔·═■/vertices.csv
- MovieCharacterNetwork-main/data/dataset/╗╡╡░┴¬├╦/
- MovieCharacterNetwork-main/data/dataset/╗╡╡░┴¬├╦/centerPoint.csv
- MovieCharacterNetwork-main/data/dataset/╗╡╡░┴¬├╦/edges.csv
- MovieCharacterNetwork-main/data/dataset/╗╡╡░┴¬├╦/vertices.csv
- MovieCharacterNetwork-main/data/dataset/╧─╚╒╙╤╟τ╠∞/
- MovieCharacterNetwork-main/data/dataset/╧─╚╒╙╤╟τ╠∞/centerPoint.csv
- MovieCharacterNetwork-main/data/dataset/╧─╚╒╙╤╟τ╠∞/edges.csv
- MovieCharacterNetwork-main/data/dataset/╧─╚╒╙╤╟τ╠∞/vertices.csv
- MovieCharacterNetwork-main/data/dataset/┤≤─╓╠∞╣1⁄4/
- MovieCharacterNetwork-main/data/dataset/┤≤─╓╠∞╣1⁄4/centerPoint.csv
- MovieCharacterNetwork-main/data/dataset/┤≤─╓╠∞╣1⁄4/edges.csv
- MovieCharacterNetwork-main/data/dataset/┤≤─╓╠∞╣1⁄4/vertices.csv
- MovieCharacterNetwork-main/data/dataset/┤≤╙π║ú╠─/
- MovieCharacterNetwork-main/data/dataset/┤≤╙π║ú╠─/centerPoint.csv
- MovieCharacterNetwork-main/data/dataset/┤≤╙π║ú╠─/edges.csv
- MovieCharacterNetwork-main/data/dataset/┤≤╙π║ú╠─/vertices.csv
- MovieCharacterNetwork-main/data/dataset/╠∞╩Θ╞μ╠╖/
- MovieCharacterNetwork-main/data/dataset/╠∞╩Θ╞μ╠╖/centerPoint.csv
- MovieCharacterNetwork-main/data/dataset/╠∞╩Θ╞μ╠╖/edges.csv
- MovieCharacterNetwork-main/data/dataset/╠∞╩Θ╞μ╠╖/vertices.csv
- MovieCharacterNetwork-main/data/dataset/╠∞╞°╓«╫╙/
- MovieCharacterNetwork-main/data/dataset/╠∞╞°╓«╫╙/centerPoint.csv
- MovieCharacterNetwork-main/data/dataset/╠∞╞°╓«╫╙/edges.csv
- MovieCharacterNetwork-main/data/dataset/╠∞╞°╓«╫╙/vertices.csv
- MovieCharacterNetwork-main/data/dataset/╠∞┐╒╓«│╟/
- MovieCharacterNetwork-main/data/dataset/╠∞┐╒╓«│╟/centerPoint.csv
- MovieCharacterNetwork-main/data/dataset/╠∞┐╒╓«│╟/edges.csv
- MovieCharacterNetwork-main/data/dataset/╠∞┐╒╓«│╟/vertices.csv
- MovieCharacterNetwork-main/data/dataset/╠∞╜╡├└╩│/
- MovieCharacterNetwork-main/data/dataset/╠∞╜╡├└╩│/centerPoint.csv
- MovieCharacterNetwork-main/data/dataset/╠∞╜╡├└╩│/edges.csv
- MovieCharacterNetwork-main/data/dataset/╠∞╜╡├└╩│/vertices.csv
- MovieCharacterNetwork-main/data/dataset/▒a┴1⁄2╡╞/
- MovieCharacterNetwork-main/data/dataset/▒a┴1⁄2╡╞/centerPoint.csv
- MovieCharacterNetwork-main/data/dataset/▒a┴1⁄2╡╞/edges.csv
- MovieCharacterNetwork-main/data/dataset/▒a┴1⁄2╡╞/vertices.csv
- MovieCharacterNetwork-main/data/dataset/▒a▒┤└╧░σ/
- MovieCharacterNetwork-main/data/dataset/▒a▒┤└╧░σ/centerPoint.csv
- MovieCharacterNetwork-main/data/dataset/▒a▒┤└╧░σ/edges.csv
- MovieCharacterNetwork-main/data/dataset/▒a▒┤└╧░σ/vertices.csv
- MovieCharacterNetwork-main/data/dataset/╤░├╬╗╖╙╬╝╟/
- MovieCharacterNetwork-main/data/dataset/╤░├╬╗╖╙╬╝╟/centerPoint.csv
- MovieCharacterNetwork-main/data/dataset/╤░├╬╗╖╙╬╝╟/edges.csv
- MovieCharacterNetwork-main/data/dataset/╤░├╬╗╖╙╬╝╟/vertices.csv
- MovieCharacterNetwork-main/data/dataset/╨í╝a┐∞┼▄/
- MovieCharacterNetwork-main/data/dataset/╨í╝a┐∞┼▄/centerPoint.csv
- MovieCharacterNetwork-main/data/dataset/╨í╝a┐∞┼▄/edges.csv
- MovieCharacterNetwork-main/data/dataset/╨í╝a┐∞┼▄/vertices.csv
- MovieCharacterNetwork-main/data/dataset/╨í╗╞╚╦┤≤╤█├╚/
- MovieCharacterNetwork-main/data/dataset/╨í╗╞╚╦┤≤╤█├╚/centerPoint.csv
- MovieCharacterNetwork-main/data/dataset/╨í╗╞╚╦┤≤╤█├╚/edges.csv
- MovieCharacterNetwork-main/data/dataset/╨í╗╞╚╦┤≤╤█├╚/vertices.csv
- MovieCharacterNetwork-main/data/dataset/╨í╗╞╚╦┤≤╤█├╚╔±═╡─╠░╓╟░┤1⁄2/
- MovieCharacterNetwork-main/data/dataset/╨í╗╞╚╦┤≤╤█├╚╔±═╡─╠░╓╟░┤1⁄2/centerPoint.csv
- MovieCharacterNetwork-main/data/dataset/╨í╗╞╚╦┤≤╤█├╚╔±═╡─╠░╓╟░┤1⁄2/edges.csv
- MovieCharacterNetwork-main/data/dataset/╨í╗╞╚╦┤≤╤█├╚╔±═╡─╠░╓╟░┤1⁄2/vertices.csv
- MovieCharacterNetwork-main/data/dataset/┼┴╢í╢┘╨▄/
- MovieCharacterNetwork-main/data/dataset/┼┴╢í╢┘╨▄2/
- MovieCharacterNetwork-main/data/dataset/┼┴╢í╢┘╨▄2/centerPoint.csv
- MovieCharacterNetwork-main/data/dataset/┼┴╢í╢┘╨▄2/edges.csv
- MovieCharacterNetwork-main/data/dataset/┼┴╢í╢┘╨▄2/vertices.csv
- MovieCharacterNetwork-main/data/dataset/┼┴╢í╢┘╨▄/centerPoint.csv
- MovieCharacterNetwork-main/data/dataset/┼┴╢í╢┘╨▄/edges.csv
- MovieCharacterNetwork-main/data/dataset/┼┴╢í╢┘╨▄/vertices.csv
- MovieCharacterNetwork-main/data/dataset/╣╓╩▐┤≤╤o/
- MovieCharacterNetwork-main/data/dataset/╣╓╩▐┤≤╤o/centerPoint.csv
- MovieCharacterNetwork-main/data/dataset/╣╓╩▐┤≤╤o/edges.csv
- MovieCharacterNetwork-main/data/dataset/╣╓╩▐┤≤╤o/vertices.csv
- MovieCharacterNetwork-main/data/dataset/╣╓╩▐╡τ┴a╣1⁄2╦╛/
- MovieCharacterNetwork-main/data/dataset/╣╓╩▐╡τ┴a╣1⁄2╦╛/centerPoint.csv
- MovieCharacterNetwork-main/data/dataset/╣╓╩▐╡τ┴a╣1⁄2╦╛/edges.csv
- MovieCharacterNetwork-main/data/dataset/╣╓╩▐╡τ┴a╣1⁄2╦╛/vertices.csv
- MovieCharacterNetwork-main/data/dataset/╣╓╬∩╓«╫╙/
- MovieCharacterNetwork-main/data/dataset/╣╓╬∩╓«╫╙/centerPoint.csv
- MovieCharacterNetwork-main/data/dataset/╣╓╬∩╓«╫╙/edges.csv
- MovieCharacterNetwork-main/data/dataset/╣╓╬∩╓«╫╙/vertices.csv
- MovieCharacterNetwork-main/data/dataset/╣Ñ┐╟╗·╢»╢╙/
- MovieCharacterNetwork-main/data/dataset/╣Ñ┐╟╗·╢»╢╙/centerPoint.csv
- MovieCharacterNetwork-main/data/dataset/╣Ñ┐╟╗·╢»╢╙/edges.csv
- MovieCharacterNetwork-main/data/dataset/╣Ñ┐╟╗·╢»╢╙/vertices.csv
- MovieCharacterNetwork-main/data/dataset/╬▐╡╨╞╞╗╡═⌡/
- MovieCharacterNetwork-main/data/dataset/╬▐╡╨╞╞╗╡═⌡2┤≤─╓╗Ñ┴¬═°/
- MovieCharacterNetwork-main/data/dataset/╬▐╡╨╞╞╗╡═⌡2┤≤─╓╗Ñ┴¬═°/centerPoint.csv
- MovieCharacterNetwork-main/data/dataset/╬▐╡╨╞╞╗╡═⌡2┤≤─╓╗Ñ┴¬═°/edges.csv
- MovieCharacterNetwork-main/data/dataset/╬▐╡╨╞╞╗╡═⌡2┤≤─╓╗Ñ┴¬═°/vertices.csv
- MovieCharacterNetwork-main/data/dataset/╬▐╡╨╞╞╗╡═⌡/centerPoint.csv
- MovieCharacterNetwork-main/data/dataset/╬▐╡╨╞╞╗╡═⌡/edges.csv
- MovieCharacterNetwork-main/data/dataset/╬▐╡╨╞╞╗╡═⌡/vertices.csv
- MovieCharacterNetwork-main/data/dataset/╝1⁄2╦┘╬╧┼ú/
- MovieCharacterNetwork-main/data/dataset/╝1⁄2╦┘╬╧┼ú/centerPoint.csv
- MovieCharacterNetwork-main/data/dataset/╝1⁄2╦┘╬╧┼ú/edges.csv
- MovieCharacterNetwork-main/data/dataset/╝1⁄2╦┘╬╧┼ú/vertices.csv
- MovieCharacterNetwork-main/data/dataset/╗╢└╓║├╔∙╥⌠/
- MovieCharacterNetwork-main/data/dataset/╗╢└╓║├╔∙╥⌠2/
- MovieCharacterNetwork-main/data/dataset/╗╢└╓║├╔∙╥⌠2/centerPoint.csv
- MovieCharacterNetwork-main/data/dataset/╗╢└╓║├╔∙╥⌠2/edges.csv
- MovieCharacterNetwork-main/data/dataset/╗╢└╓║├╔∙╥⌠2/vertices.csv
- MovieCharacterNetwork-main/data/dataset/╗╢└╓║├╔∙╥⌠/centerPoint.csv
- MovieCharacterNetwork-main/data/dataset/╗╢└╓║├╔∙╥⌠/edges.csv
- MovieCharacterNetwork-main/data/dataset/╗╢└╓║├╔∙╥⌠/vertices.csv
- MovieCharacterNetwork-main/data/dataset/║ú╩▐╓«╫╙/
- MovieCharacterNetwork-main/data/dataset/║ú╩▐╓«╫╙/centerPoint.csv
- MovieCharacterNetwork-main/data/dataset/║ú╩▐╓«╫╙/edges.csv
- MovieCharacterNetwork-main/data/dataset/║ú╩▐╓«╫╙/vertices.csv
- MovieCharacterNetwork-main/data/dataset/║ú├α▒a▒a/
- MovieCharacterNetwork-main/data/dataset/║ú├α▒a▒a/centerPoint.csv
- MovieCharacterNetwork-main/data/dataset/║ú├α▒a▒a/edges.csv
- MovieCharacterNetwork-main/data/dataset/║ú├α▒a▒a/vertices.csv
- MovieCharacterNetwork-main/data/dataset/╨▄│÷├╗╓«╢ß▒a╨▄▒°/
- MovieCharacterNetwork-main/data/dataset/╨▄│÷├╗╓«╢ß▒a╨▄▒°/centerPoint.csv
- MovieCharacterNetwork-main/data/dataset/╨▄│÷├╗╓«╢ß▒a╨▄▒°/edges.csv
- MovieCharacterNetwork-main/data/dataset/╨▄│÷├╗╓«╢ß▒a╨▄▒°/vertices.csv
- MovieCharacterNetwork-main/data/dataset/╨▄│÷├╗╓«╤⌐┴δ╨▄╖τ/
- MovieCharacterNetwork-main/data/dataset/╨▄│÷├╗╓«╤⌐┴δ╨▄╖τ/centerPoint.csv
- MovieCharacterNetwork-main/data/dataset/╨▄│÷├╗╓«╤⌐┴δ╨▄╖τ/edges.csv
- MovieCharacterNetwork-main/data/dataset/╨▄│÷├╗╓«╤⌐┴δ╨▄╖τ/vertices.csv
- MovieCharacterNetwork-main/data/dataset/╨▄│÷├╗░Θ╬╥╨▄╨╛/
- MovieCharacterNetwork-main/data/dataset/╨▄│÷├╗░Θ╬╥╨▄╨╛/centerPoint.csv
- MovieCharacterNetwork-main/data/dataset/╨▄│÷├╗░Θ╬╥╨▄╨╛/edges.csv
- MovieCharacterNetwork-main/data/dataset/╨▄│÷├╗░Θ╬╥╨▄╨╛/vertices.csv
- MovieCharacterNetwork-main/data/dataset/╨▄│÷├╗▒Σ╨╬╝╟/
- MovieCharacterNetwork-main/data/dataset/╨▄│÷├╗▒Σ╨╬╝╟/centerPoint.csv
- MovieCharacterNetwork-main/data/dataset/╨▄│÷├╗▒Σ╨╬╝╟/edges.csv
- MovieCharacterNetwork-main/data/dataset/╨▄│÷├╗▒Σ╨╬╝╟/vertices.csv
- MovieCharacterNetwork-main/data/dataset/╨▄│÷├╗╞μ╗├┐╒╝Σ/
- MovieCharacterNetwork-main/data/dataset/╨▄│÷├╗╞μ╗├┐╒╝Σ/centerPoint.csv
- MovieCharacterNetwork-main/data/dataset/╨▄│÷├╗╞μ╗├┐╒╝Σ/edges.csv
- MovieCharacterNetwork-main/data/dataset/╨▄│÷├╗╞μ╗├┐╒╝Σ/vertices.csv
- MovieCharacterNetwork-main/data/dataset/╨▄│÷├╗╓╪╖╡╡╪╟≥/
- MovieCharacterNetwork-main/data/dataset/╨▄│÷├╗╓╪╖╡╡╪╟≥/centerPoint.csv
- MovieCharacterNetwork-main/data/dataset/╨▄│÷├╗╓╪╖╡╡╪╟≥/edges.csv
- MovieCharacterNetwork-main/data/dataset/╨▄│÷├╗╓╪╖╡╡╪╟≥/vertices.csv
- MovieCharacterNetwork-main/data/dataset/░«└÷╦┐├╬╙╬╧╔╛│/
- MovieCharacterNetwork-main/data/dataset/░«└÷╦┐├╬╙╬╧╔╛│/centerPoint.csv
- MovieCharacterNetwork-main/data/dataset/░«└÷╦┐├╬╙╬╧╔╛│/edges.csv
- MovieCharacterNetwork-main/data/dataset/░«└÷╦┐├╬╙╬╧╔╛│/vertices.csv
- MovieCharacterNetwork-main/data/dataset/░«│Φ┤≤╗·├▄/
- MovieCharacterNetwork-main/data/dataset/░«│Φ┤≤╗·├▄2/
- MovieCharacterNetwork-main/data/dataset/░«│Φ┤≤╗·├▄2/centerPoint.csv
- MovieCharacterNetwork-main/data/dataset/░«│Φ┤≤╗·├▄2/edges.csv
- MovieCharacterNetwork-main/data/dataset/░«│Φ┤≤╗·├▄2/vertices.csv
- MovieCharacterNetwork-main/data/dataset/░«│Φ┤≤╗·├▄/centerPoint.csv
- MovieCharacterNetwork-main/data/dataset/░«│Φ┤≤╗·├▄/edges.csv
- MovieCharacterNetwork-main/data/dataset/░«│Φ┤≤╗·├▄/vertices.csv
- MovieCharacterNetwork-main/data/dataset/├¿║═└╧╩≤/
- MovieCharacterNetwork-main/data/dataset/├¿║═└╧╩≤/centerPoint.csv
- MovieCharacterNetwork-main/data/dataset/├¿║═└╧╩≤/edges.csv
- MovieCharacterNetwork-main/data/dataset/├¿║═└╧╩≤/vertices.csv
- MovieCharacterNetwork-main/data/dataset/├¿╡─▒¿╢≈/
- MovieCharacterNetwork-main/data/dataset/├¿╡─▒¿╢≈/centerPoint.csv
- MovieCharacterNetwork-main/data/dataset/├¿╡─▒¿╢≈/edges.csv
- MovieCharacterNetwork-main/data/dataset/├¿╡─▒¿╢≈/vertices.csv
- MovieCharacterNetwork-main/data/dataset/╗¡╜¡║■╓«╠∞ε╕/
- MovieCharacterNetwork-main/data/dataset/╗¡╜¡║■╓«╠∞ε╕/centerPoint.csv
- MovieCharacterNetwork-main/data/dataset/╗¡╜¡║■╓«╠∞ε╕/edges.csv
- MovieCharacterNetwork-main/data/dataset/╗¡╜¡║■╓«╠∞ε╕/vertices.csv
- MovieCharacterNetwork-main/data/dataset/╖Φ┐±╘¬╦╪│╟/
- MovieCharacterNetwork-main/data/dataset/╖Φ┐±╘¬╦╪│╟/centerPoint.csv
- MovieCharacterNetwork-main/data/dataset/╖Φ┐±╘¬╦╪│╟/edges.csv
- MovieCharacterNetwork-main/data/dataset/╖Φ┐±╘¬╦╪│╟/vertices.csv
- MovieCharacterNetwork-main/data/dataset/╖Φ┐±╢»╬∩│╟/
- MovieCharacterNetwork-main/data/dataset/╖Φ┐±╢»╬∩│╟/centerPoint.csv
- MovieCharacterNetwork-main/data/dataset/╖Φ┐±╢»╬∩│╟/edges.csv
- MovieCharacterNetwork-main/data/dataset/╖Φ┐±╢»╬∩│╟/vertices.csv
- MovieCharacterNetwork-main/data/dataset/╖Φ┐±╘¡╩╝╚╦/
- MovieCharacterNetwork-main/data/dataset/╖Φ┐±╘¡╩╝╚╦/centerPoint.csv
- MovieCharacterNetwork-main/data/dataset/╖Φ┐±╘¡╩╝╚╦/edges.csv
- MovieCharacterNetwork-main/data/dataset/╖Φ┐±╘¡╩╝╚╦/vertices.csv
- MovieCharacterNetwork-main/data/dataset/░╫╔▀2╟α╔▀╜┘╞≡/
- MovieCharacterNetwork-main/data/dataset/░╫╔▀2╟α╔▀╜┘╞≡/centerPoint.csv
- MovieCharacterNetwork-main/data/dataset/░╫╔▀2╟α╔▀╜┘╞≡/edges.csv
- MovieCharacterNetwork-main/data/dataset/░╫╔▀2╟α╔▀╜┘╞≡/vertices.csv
- MovieCharacterNetwork-main/data/dataset/░╫╔▀╘╡╞≡/
- MovieCharacterNetwork-main/data/dataset/░╫╔▀╘╡╞≡/centerPoint.csv
- MovieCharacterNetwork-main/data/dataset/░╫╔▀╘╡╞≡/edges.csv
- MovieCharacterNetwork-main/data/dataset/░╫╔▀╘╡╞≡/vertices.csv
- MovieCharacterNetwork-main/data/dataset/╔±═╡─╠░╓/
- MovieCharacterNetwork-main/data/dataset/╔±═╡─╠░╓2/
- MovieCharacterNetwork-main/data/dataset/╔±═╡─╠░╓2/centerPoint.csv
- MovieCharacterNetwork-main/data/dataset/╔±═╡─╠░╓2/edges.csv
- MovieCharacterNetwork-main/data/dataset/╔±═╡─╠░╓2/vertices.csv
- MovieCharacterNetwork-main/data/dataset/╔±═╡─╠░╓/centerPoint.csv
- MovieCharacterNetwork-main/data/dataset/╔±═╡─╠░╓/edges.csv
- MovieCharacterNetwork-main/data/dataset/╔±═╡─╠░╓/vertices.csv
- MovieCharacterNetwork-main/data/dataset/╔±▒°╨í╜1⁄2/
- MovieCharacterNetwork-main/data/dataset/╔±▒°╨í╜1⁄2/centerPoint.csv
- MovieCharacterNetwork-main/data/dataset/╔±▒°╨í╜1⁄2/edges.csv
- MovieCharacterNetwork-main/data/dataset/╔±▒°╨í╜1⁄2/vertices.csv
- MovieCharacterNetwork-main/data/dataset/┤⌐╘╜╩▒┐╒╡─╔┘┼«/
- MovieCharacterNetwork-main/data/dataset/┤⌐╘╜╩▒┐╒╡─╔┘┼«/centerPoint.csv
- MovieCharacterNetwork-main/data/dataset/┤⌐╘╜╩▒┐╒╡─╔┘┼«/edges.csv
- MovieCharacterNetwork-main/data/dataset/┤⌐╘╜╩▒┐╒╡─╔┘┼«/vertices.csv
- MovieCharacterNetwork-main/data/dataset/┤⌐╤Ñ╫╙╡─├¿2/
- MovieCharacterNetwork-main/data/dataset/┤⌐╤Ñ╫╙╡─├¿2/centerPoint.csv
- MovieCharacterNetwork-main/data/dataset/┤⌐╤Ñ╫╙╡─├¿2/edges.csv
- MovieCharacterNetwork-main/data/dataset/┤⌐╤Ñ╫╙╡─├¿2/vertices.csv
- MovieCharacterNetwork-main/data/dataset/║∞╓φ/
- MovieCharacterNetwork-main/data/dataset/║∞╓φ/centerPoint.csv
- MovieCharacterNetwork-main/data/dataset/║∞╓φ/edges.csv
[truncated: 59 more entries]
