# Supplementary material for: Uncovering Structure—Rating Associations in Animated Film Character Networks
Source: Entropy (Basel). 2025 Aug 29;27(9):914. doi: 10.3390/e27090914 (PMC12469051; doi:10.3390/e27090914)
Supplement: Supplementary file 1 [file entropy-27-00914-s001.zip › MovieCharacterNetwork-main/code/get_network/get_all_info.py]

import requests
from utill_get_baidu import get_deal_ifo
import pandas as pd
import numpy as np
import time
import os
import requests
import pandas as pd
import numpy as np
import time
import re


path = r'D:\PycharmProject\pa_baidu\F_ID\targe\动画.csv'
kind = re.search(r'\\([^\\]+)\.csv$', path).group(1)

def retain_numbers_and_english_letters(s):
    return ''.join(re.findall(r'[A-Za-z0-9]', s))


def clearn_csv(file_path):
    df = pd.read_csv(file_path)
    df_cleaned = df.drop_duplicates()
    df_cleaned.to_csv(file_path, index=False)

    print(f"已成功删除重复行，并保存到 {file_path}。")


def get_all(path):

    ID_list = pd.read_csv(path, encoding='utf-8', dtype=str)
    Feature_ID = ID_list['Feature ID']
    Lemma_ID = ID_list['Lemma ID']

    for Feature, Lemma in zip(Feature_ID, Lemma_ID):
            if pd.isnull(Feature) or pd.isnull(Lemma):
                continue

            Feature = retain_numbers_and_english_letters(Feature)
            Lemma = retain_numbers_and_english_letters(Lemma)


            try:
                edges_file_path, vertices_file_path = get_deal_ifo.fetch_and_save_baidu(Lemma, Feature, kind)
            #获取相应的id
                base_lemmaID = pd.read_csv(vertices_file_path)['lemmaId']

            #遍历id
                for lemmaID in base_lemmaID:
                    try:
                       _,new_vertices_file_path = get_deal_ifo.fetch_and_save_baidu(lemmaID, Feature, kind)
                       new_lemmaID = pd.read_csv(vertices_file_path)['lemmaId']
                       new_lemmaIDs_to_add = new_lemmaID[~new_lemmaID.isin(base_lemmaID)].drop_duplicates()
                       base_lemmaID= pd.concat([base_lemmaID, new_lemmaIDs_to_add]).reset_index(drop=True)

                    except:
                        with open('返回lemmaID可能没联系到别的角色.txt', 'a') as f:
                            f.write(f'lemmaTD:{lemmaID},Feature:{Feature}\n')

                    clearn_csv(vertices_file_path)
                    clearn_csv(edges_file_path)

            except:
                with open('F_ID有问题.txt', 'a') as f:
                    f.write(f'lemmaTD:{lemmaID},Feature:{Feature}\n')


    with open('F_ID有问题.txt', 'a') as f:
        f.write(f'{kind}\n')

    with open('返回lemmaID可能没联系到别的角色.txt', 'a') as f:
        f.write(f'{kind}\n')

root = r'D:\PycharmProject\pa_baidu\F_ID\targe'
kind_list = os.listdir(root)

for kind in kind_list:
    path = os.path.join(root, kind)
    get_all(path)
