# Supplementary material for: Uncovering Structure—Rating Associations in Animated Film Character Networks
Source: Entropy (Basel). 2025 Aug 29;27(9):914. doi: 10.3390/e27090914 (PMC12469051; doi:10.3390/e27090914)
Supplement: Supplementary file 1 [file entropy-27-00914-s001.zip › MovieCharacterNetwork-main/code/get_network/get_first_id_plus.py]

import os
import re
import time
import random
import pandas as pd
import requests
from tqdm import tqdm
from typing import Any


def get_featureId(html_content: str) -> Any:
    match = re.search(r'"featureId":"(.*?)"', html_content)
    return match.group(1) if match else pd.NA


def get_lemmaId(html_content: str) -> Any:
    match = re.search(r'"lemmaId":(.*?),', html_content)
    return match.group(1) if match else pd.NA


def get_first_id(root):
    df = pd.read_csv(root)['Title']

    header = {
        'user-agent': 'Mozilla/5.0 (Windows NT 10.0; Win64; x64) AppleWebKit/537.36 (KHTML, like Gecko) Chrome/128.0.0.0 Safari/537.36 Edg/128.0.0.0'}

    proxies = [
        'http://117.21.36.43:58147',
        'http://43.248.79.150:53109',
        'http://43.248.79.159:63109',
        'http://43.248.79.150:63109',
        'http://61.139.65.118:52121',
        'http://43.248.79.150:64109',
        'http://43.248.79.158:64109',
        'http://43.248.79.160:53109',
        'http://43.248.79.160:55109',
        'http://43.248.79.158:54109'
    ]

    base_url_list = [f'https://baike.baidu.com/item/{title}' for title in df]

    featureId = []
    lemmaId = []

    for url in tqdm(base_url_list, desc="Processing"):
        proxy = {'http': random.choice(proxies)}
        try:
            response = requests.get(url=url, headers=header, proxies=proxy)
            response.raise_for_status()
        except requests.exceptions.RequestException as e:
            print(f"Error fetching {url}: {e}")
            continue

        if "captcha" in response.text.lower() or "验证码" in response.text:
            print(f"Captcha encountered on {url}. Skipping...")
            continue

        html_content = response.text
        featureId.append(get_featureId(html_content))
        lemmaId.append(get_lemmaId(html_content))
        time.sleep(random.uniform(0.1, 0.3))

    result_df = pd.DataFrame({
        'Title': df,
        'Feature ID': featureId,
        'Lemma ID': lemmaId
    })

    if not os.path.exists('F_ID'):
        os.makedirs('F_ID')

    file_name = os.path.basename(root)
    path = os.path.join('F_ID', file_name)
    result_df.to_csv(path, index=False)

    if os.path.exists(path):
        print(f"CSV 文件已成功生成：{path}")
    else:
        print(f"CSV 文件生成失败：{path}")


path_list = os.listdir('targe')
for path in path_list:
    path = os.path.join('targe', path)
    get_first_id(path)
