# Supplementary material for: Uncovering Structure—Rating Associations in Animated Film Character Networks
Source: Entropy (Basel). 2025 Aug 29;27(9):914. doi: 10.3390/e27090914 (PMC12469051; doi:10.3390/e27090914)
Supplement: Supplementary file 1 [file entropy-27-00914-s001.zip › MovieCharacterNetwork-main/code/get_network/get_fist_id.py]

import pandas as pd
import numpy as np
from sklearn.preprocessing import StandardScaler
from sklearn.cluster import KMeans
from sklearn.metrics import silhouette_score, adjusted_rand_score
from itertools import combinations
import warnings
import os
import csv

# 忽略警告
warnings.filterwarnings('ignore')


# 1. 加载数据
def load_and_merge_data():
    # 加载四个不同组别的数据集
    x1 = pd.read_csv('E:/桌面/pa_baidu3/皮克斯动画工作室/global_feature_动画公司/华特迪士尼全局特征.csv')
    x2 = pd.read_csv('E:/桌面/pa_baidu3/皮克斯动画工作室/global_feature_动画公司/吉卜力全局特征.csv')
    x3 = pd.read_csv('E:/桌面/pa_baidu3/皮克斯动画工作室/global_feature_动画公司/梦工厂全局特征.csv')
    x4 = pd.read_csv('E:/桌面/pa_baidu3/皮克斯动画工作室/global_feature_动画公司/皮克斯全局特征.csv')

    # 添加 'group' 列以标识数据来源
    x1['group'] = '华特迪士尼'
    x2['group'] = '吉卜力'
    x3['group'] = '梦工厂'
    x4['group'] = '皮克斯'

    # 合并所有数据集
    df_filtered = pd.concat([x1, x2, x3, x4], ignore_index=True)

    return df_filtered


# 2. 数据预处理
def preprocess_data(df):
    # 选择所有特征列（排除 'group' 和 'file_name' 列）
    feature_columns = [col for col in df.columns if col not in ['group', 'file_name']]
    print(f"选择的特征列数量: {len(feature_columns)}")

    return feature_columns


# 3. 生成特征组合
def generate_feature_combinations(feature_columns, combination_size=8):
    return combinations(feature_columns, combination_size)


# 4. 聚类与评估
def cluster_and_evaluate(df, feature_combinations, output_csv_path, ari_threshold=0.4):
    """
    对每个特征组合进行聚类和评估，并仅保存ARI >= ari_threshold的组合结果。

    参数:
    - df: DataFrame, 包含所有数据和标签。
    - feature_combinations: 迭代器, 特征组合。
    - output_csv_path: str, 输出CSV文件路径。
    - ari_threshold: float, ARI的阈值。
    """
    # 将类别标签转换为数值标签
    label_mapping = {label: idx for idx, label in enumerate(df['group'].unique())}
    labels_true = df['group'].map(label_mapping).values
    n_clusters = len(label_mapping)

    # 初始化CSV文件，写入表头
    with open(output_csv_path, mode='w', newline='', encoding='utf-8') as csv_file:
        fieldnames = ['组合编号', '特征组合', '轮廓系数', 'ARI']
        writer = csv.DictWriter(csv_file, fieldnames=fieldnames)
        writer.writeheader()

    # 迭代处理每个特征组合
    for idx, combo in enumerate(feature_combinations, 1):
        print(f"处理组合 {idx}: {combo}")

        # 选择当前组合的特征
        features = df[list(combo)]

        # 标准化
        scaler = StandardScaler()
        features_scaled = scaler.fit_transform(features)

        # 聚类
        kmeans = KMeans(n_clusters=n_clusters, random_state=42, n_init=10)
        cluster_labels = kmeans.fit_predict(features_scaled)

        # 评估聚类效果
        try:
            silhouette_avg = silhouette_score(features_scaled, cluster_labels)
        except:
            silhouette_avg = -1  # 如果计算失败，设为-1

        ari = adjusted_rand_score(labels_true, cluster_labels)

        print(f"组合 {idx} - 轮廓系数: {silhouette_avg:.4f}, ARI: {ari:.4f}")

        # 检查是否满足阈值条件
        if ari >= ari_threshold:
            # 保存结果到CSV
            with open(output_csv_path, mode='a', newline='', encoding='utf-8') as csv_file:
                writer = csv.DictWriter(csv_file, fieldnames=fieldnames)
                writer.writerow({
                    '组合编号': idx,
                    '特征组合': ', '.join(combo),
                    '轮廓系数': silhouette_avg,
                    'ARI': ari
                })
            print(f"组合 {idx} 已保存到CSV（ARI >= {ari_threshold}）。")
        else:
            print(f"组合 {idx} 未达到阈值（ARI < {ari_threshold}），未保存。")

        # 清理变量以释放内存
        del features, features_scaled, cluster_labels
        del silhouette_avg, ari


# 5. 主函数
def main():
    # 加载和合并数据
    df_filtered = load_and_merge_data()

    # 预处理数据，获取特征列
    feature_columns = preprocess_data(df_filtered)

    # 生成特征组合
    combination_size = 2 # 根据需要调整
    feature_combinations = generate_feature_combinations(feature_columns, combination_size)

    # 定义输出CSV文件路径
    output_csv_path = 'feature_combinations_clustering_evaluation_3.csv'

    # 检查是否已经存在输出文件，如果存在则删除（避免追加到旧文件）
    if os.path.exists(output_csv_path):
        os.remove(output_csv_path)

    # 定义ARI阈值
    ari_threshold = 0.4  # 根据需要调整

    # 聚类与评估，并保存结果
    cluster_and_evaluate(df_filtered, feature_combinations, output_csv_path, ari_threshold)

    print(f"所有特征组合的评估已完成，并保存到 '{output_csv_path}'（仅包含ARI >= {ari_threshold} 的组合）。")


if __name__ == "__main__":
    main()
