# Supplementary material for: Uncovering Structure—Rating Associations in Animated Film Character Networks
Source: Entropy (Basel). 2025 Aug 29;27(9):914. doi: 10.3390/e27090914 (PMC12469051; doi:10.3390/e27090914)
Supplement: Supplementary file 1 [file entropy-27-00914-s001.zip › MovieCharacterNetwork-main/code/get_network/get_long.py]

import os
import time
from typing import Any
import numpy as np
import requests
import pandas as pd
import requests
import re
from tqdm import tqdm
import random
from lxml import etree
import pandas as pd
def get_long(full_text):
    element = re.search(r'(\d+\s*(分钟|小时|秒))', full_text)
    if not pd.isnull(element):
        print(element)
        return element
    else:
        return np.nan
def get_money(full_text):
    element=re.search(r'\[.*?元\]', full_text)
    if not pd.isnull(element):
        print(element)
        return element
    else:
        return np.nan
def get_time_up(full_text):
    element = re.search(r'\[.*?年.*?月.*?日.*?\]', full_text)
    if not pd.isnull(element):
        print(element)
        return element
    else:
        return np.nan

def get_first_id(path):
    root = os.path.join('targe', path)
    df = pd.read_csv(root)['Title']

    user_agents = [
        'Mozilla/5.0 (Windows NT 10.0; Win64; x64) AppleWebKit/537.36 (KHTML, like Gecko) Chrome/128.0.0.0 Safari/537.36 Edg/128.0.0.0',
        'Mozilla/5.0 (Macintosh; Intel Mac OS X 10_15_7) AppleWebKit/537.36 (KHTML, like Gecko) Chrome/91.0.4472.114 Safari/537.36',
        'Mozilla/5.0 (Windows NT 10.0; Win64; x64; rv:89.0) Gecko/20100101 Firefox/89.0',
        'Mozilla/5.0 (X11; Ubuntu; Linux x86_64; rv:89.0) Gecko/20100101 Firefox/89.0',
        'Mozilla/5.0 (Windows NT 10.0; Win64; x64) AppleWebKit/537.36 (KHTML, like Gecko) Chrome/90.0.4430.212 Safari/537.36',
        'Mozilla/5.0 (iPhone; CPU iPhone OS 14_6 like Mac OS X) AppleWebKit/605.1.15 (KHTML, like Gecko) Version/14.0 Mobile/15E148 Safari/604.1',
        'Mozilla/5.0 (Linux; Android 10; SM-A205U) AppleWebKit/537.36 (KHTML, like Gecko) Chrome/91.0.4472.77 Mobile Safari/537.36',
        'Mozilla/5.0 (iPad; CPU OS 14_6 like Mac OS X) AppleWebKit/605.1.15 (KHTML, like Gecko) Version/14.0 Mobile/15E148 Safari/604.1'
    ]

    money = []
    time_up = []
    long = []

    proxies = [
        'http://221.236.27.52:54101',
        'http://61.139.65.118:52140',
        'http://221.236.27.52:50140',
        'http://61.139.65.118:51140',
        'http://43.248.79.158:58054',
        'http://61.139.65.118:55140',
        'http://61.139.65.118:58139',
        'http://113.142.72.200:60043',
        'http://221.236.27.52:51140',
        'http://221.236.27.52:60068',
        'http://123.184.59.62:60076',
        'http://43.248.79.150:53049',
        'http://117.21.36.43:51055',
        'http://43.248.79.160:61048',
        'http://43.248.79.159:51051',
        'http://221.236.27.52:64065',
        'http://43.248.79.150:56054',
        'http://43.248.79.160:55051',
        'http://43.248.79.160:51051',
        'http://61.139.65.118:55062'

    ]
    base_url_list = []
    for i in range(len(df)):
        base_url_list.append(f'https://baike.baidu.com/item/{df[i]}')


    for url in tqdm(base_url_list, desc="Processing"):
        proxy = {'http': random.choice(proxies)}
        header = {'user-agent': random.choice(user_agents)}
        response = requests.get(url=url, headers=header)

        if "captcha" in response.text.lower() or "验证码" in response.text:
            print("Captcha encountered! Stopping...")
            break

        html_content = response.text
        html = etree.HTML(html_content)
        elements = html.xpath('//*[@id="J-lemma-main-wrapper"]/div[2]/div/div[1]/div/div[4]/dl[1]//text()')
        texts = [text.strip() for text in elements if text.strip()]  # 去掉空白字符并过滤掉空白内容
        full_text = ''.join(texts)
        print(full_text)
        print('*'*100)
        money.append(get_money(full_text))
        time_up.append(get_time_up(full_text))
        long.append(get_long(full_text))

        time.sleep(random.uniform(1, 2))


    result_df = pd.DataFrame({
        'name': df,
        'money': money,
        'time': time_up,
        'long': long
    })

    if not os.path.exists('time_long_money'):
        os.mkdirs('time_long_money')
    # 写入 CSV 文件
    path = os.path.join('time_long_money', root)
    result_df.to_csv(path, index=False)

    print(f"CSV 文件已生成：{path}")


path_list = os.listdir('targe')
for path in path_list:
    get_first_id(path)
