# Supplementary material for: Uncovering Structure—Rating Associations in Animated Film Character Networks
Source: Entropy (Basel). 2025 Aug 29;27(9):914. doi: 10.3390/e27090914 (PMC12469051; doi:10.3390/e27090914)
Supplement: Supplementary file 1 [file entropy-27-00914-s001.zip › MovieCharacterNetwork-main/code/get_network/get_targe.py]

import csv
import json
import requests
import time
import re

headers = {
    'User-Agent': 'Mozilla/5.0 (Windows NT 10.0; Win64; x64) AppleWebKit/537.36 (KHTML, like Gecko) Chrome/129.0.0.0 Safari/537.36 Edg/129.0.0.0',
    'Content-Type': 'application/json',
    'Referer': 'https://movie.douban.com/explore',
    'Origin': 'https://movie.douban.com',
    'Accept': 'application/json, text/plain, */*',
    'Accept-Language': 'zh-CN,zh;q=0.9,en;q=0.8',
    'Cookie': 'll="108304"; bid=PbC793Jp7UE; _ga=GA1.1.346447366.1726752240; __utmc=30149280; __utmz=30149280.1727150926.4.4.utmcsr=bing|utmccn=(organic)|utmcmd=organic|utmctr=(not%20provided); __utma=30149280.2054652316.1726219944.1727150926.1727157992.5; __utmb=30149280.0.10.1727157992; ap_v=0,6.0; __gads=ID=0aa252ae780924f2:T=1727150957:RT=1727159630:S=ALNI_MYI4VNi4teg4ffCe4FOJe_wT0FmtQ; __gpi=UID=00000f1a0e151d76:T=1727150957:RT=1727159630:S=ALNI_Mb6t65drPY0ys1Ji7F-RyKKJ-X76Q; __eoi=ID=59beeee343389f60:T=1727150957:RT=1727159630:S=AA-Afjb7MGBMPYfYe-vPCx5fZrHz; FCNEC=%5B%5B%22AKsRol_rK-wP6SeABYMv-OpfDEOYnBW9Q4zW18LHBOIgEwksEbMclYhVSJ2qHTwo13PacIp2AVdflIbAt_bTybc4m1bHfNw_qE0OQbFfybwHsTx_SolxWRlW81o0gOo29i-G87XkjWmoimHJtDGWM6rURYDu_pUlng%3D%3D%22%5D%5D; _ga_YD7QXHZJ4Y=GS1.1.1727159692.4.1.1727159718.0.0.0'
}
# 指定 CSV 文件名
csv_filename = 'targe/全部.csv'

# 在循环外面写入表头，只需要写一次
with open(csv_filename, mode='w', newline='', encoding='utf-8') as file:
    writer = csv.writer(file)
    # 写入表头
    writer.writerow(["Title", "Rating Value"])


for i in range(10000):
    url = f'https://m.douban.com/rexxar/api/v2/movie/recommend?refresh={i}&start={20 * i}&count=20&selected_categories=%7B%7D&uncollect=false&playable=true&tags='


    time.sleep(1)
    response = requests.get(url, headers=headers).text

    data = json.loads(response)
    items_info = [(item.get("title"), item.get("rating", {}).get("value")) for item in data.get("items", [])]
    items = data.get("items", [])
    if not items:
        print("No more items found, stopping the loop.")
        break
    with open(csv_filename, mode='a', newline='', encoding='utf-8') as file:
        writer = csv.writer(file)
        # 写入数据行
        for title, rating_value in items_info:
            writer.writerow([title, rating_value])
