# Supplementary material for: Uncovering Structure—Rating Associations in Animated Film Character Networks
Source: Entropy (Basel). 2025 Aug 29;27(9):914. doi: 10.3390/e27090914 (PMC12469051; doi:10.3390/e27090914)
Supplement: Supplementary file 1 [file entropy-27-00914-s001.zip › MovieCharacterNetwork-main/code/get_network/utill_get_baidu/get_ifo.py]

import requests
import json
import re
import csv
import numpy as np
import os
import random
import time
def fetch_and_save_baidu(lemma_id, feature_id):#一会儿加回来
    # 获取响应数据
    url = "https://baike.baidu.com/lemmagraph/api/getfeaturegraph"

    user_agents = [
        'Mozilla/5.0 (Windows NT 10.0; Win64; x64) AppleWebKit/537.36 (KHTML, like Gecko) Chrome/128.0.0.0 Safari/537.36 Edg/128.0.0.0',
        'Mozilla/5.0 (Macintosh; Intel Mac OS X 10_15_7) AppleWebKit/537.36 (KHTML, like Gecko) Chrome/91.0.4472.114 Safari/537.36',
        'Mozilla/5.0 (Windows NT 10.0; Win64; x64; rv:89.0) Gecko/20100101 Firefox/89.0',
        'Mozilla/5.0 (X11; Ubuntu; Linux x86_64; rv:89.0) Gecko/20100101 Firefox/89.0',
        'Mozilla/5.0 (Windows NT 10.0; Win64; x64) AppleWebKit/537.36 (KHTML, like Gecko) Chrome/90.0.4430.212 Safari/537.36',
        'Mozilla/5.0 (iPhone; CPU iPhone OS 14_6 like Mac OS X) AppleWebKit/605.1.15 (KHTML, like Gecko) Version/14.0 Mobile/15E148 Safari/604.1',
        'Mozilla/5.0 (Linux; Android 10; SM-A205U) AppleWebKit/537.36 (KHTML, like Gecko) Chrome/91.0.4472.77 Mobile Safari/537.36',
        'Mozilla/5.0 (iPad; CPU OS 14_6 like Mac OS X) AppleWebKit/605.1.15 (KHTML, like Gecko) Version/14.0 Mobile/15E148 Safari/604.1'
    ]

    proxies = [
        'http://61.139.65.118:53041',
        'http://61.139.65.118:52056',
        'http://113.142.72.199:50049',
        'http://43.248.79.150:55045',
        'http://43.248.79.158:50073',
        'http://123.184.59.62:63103',
        'http://43.248.79.159:54039',
        'http://113.142.72.199:51042',
        'http://117.21.36.43:63092',
        'http://43.248.79.158:55040',
        'http://43.248.79.159:50071',
        'http://43.248.79.158:61043',
        'http://117.21.36.43:55091',
        'http://221.236.27.52:54041',
        'http://43.248.79.150:52040',
        'http://43.248.79.158:58039',
        'http://113.142.72.199:50039',
        'http://117.21.36.43:62041',
        'http://221.236.27.52:59055',
        'http://123.184.59.62:62095',
        'http://123.184.59.62:59093',
        'http://123.184.59.62:62098',
        'http://113.142.72.199:63039',
        'http://43.248.79.158:56040',
        'http://123.184.59.62:64095',
        'http://123.184.59.62:57093',
        'http://221.236.27.52:50041',
        'http://101.96.145.108:50044',
        'http://43.248.79.159:50039',
        'http://43.248.79.158:54039'

    ]

    params = {
        "lemmaId": lemma_id,
        "pn": 1,
        "rn": 50,
        "withModule": 1,
        "featureId": feature_id
    }
    proxy = {'http': random.choice(proxies)}
    header = {'user-agent': random.choice(user_agents)}

    response = requests.get(url, params=params, headers=header, proxies=proxy)
    time.sleep(0.01)
    response_text = response.text

    # 解析 JSON 数据
    json_dict = json.loads(response_text)


    data = json_dict['data']
    id = [vertex['id'] for vertex in data['vertices']]
    lemmaId = [vertex['lemmaId'] for vertex in data['vertices']]
    lemmaTitle = [vertex['lemmaTitle'] for vertex in data['vertices']]
    itemDesc = [vertex['itemDesc'] for vertex in data['vertices']]
    lemmaType = [vertex['lemmaType'] for vertex in data['vertices']]
    cnt = [vertex['cnt'] for vertex in data['vertices']]

    source = [edge['source'] for edge in data['edges']]
    target = [edge['target'] for edge in data['edges']]
    relationName = [edge['relationName'] for edge in data['edges']]
    direction = [edge['direction'] for edge in data['edges']]


    name = clean_string(data['base']['title'])
    centerPoint = data['centerPoint']

    base_dir = os.path.join('dataset', 'test', name)#一会儿换回来    base_dir = os.path.join('dataset', kind, name)
    os.makedirs(base_dir, exist_ok=True)
    edges_file_path = os.path.join(base_dir, 'edges.csv')
    vertices_file_path = os.path.join(base_dir, 'vertices.csv')
    centerPoint_file_path = os.path.join(base_dir, 'centerPoint.csv')


    max_length = len(centerPoint)
    head = 'centerPoint'
    write_to_file(centerPoint_file_path, max_length, head, centerPoint)


    max_length = len(id)
    head = 'lemmaId,lemmaTitle,itemDesc,lemmaType,cnt'
    write_to_file(vertices_file_path, max_length, head, lemmaId, lemmaTitle, itemDesc, lemmaType, cnt)


    max_length = len(source)
    head = 'sources,targets,relationNames,directions'
    write_to_file(edges_file_path, max_length, head, source, target, relationName, direction)


    return edges_file_path,vertices_file_path


def write_to_file(file_path, max_length, head, *args):
    with open(file_path, mode='a', newline='', encoding='utf-8') as file:
        writer = csv.writer(file)
        if not os.path.exists(file_path) or os.path.getsize(file_path) == 0:
            writer.writerow(head.split(','))

        # 写入数据
        for i in range(max_length):
            row = [arg[i] for arg in args]
            writer.writerow(row)

    print(f"数据已写入 {file_path} 文件中。")


def clean_string(input_string):
    # 先移除特定的字符串 '人物关系图'
    input_string = input_string.replace('人物关系图', '')

    # 使用正则表达式保留中文字符、英文字符和数字，去除其他字符和空格
    cleaned_string = re.sub(r'[^\w\u4e00-\u9fa5]', '', input_string)

    return cleaned_string


# # 调用函数
if __name__ == "__main__":
    fetch_and_save_baidu(lemma_id=61943936, feature_id="472f163d622e2b1af4e45038")
