# Supplementary material for: Uncovering Structure—Rating Associations in Animated Film Character Networks
Source: Entropy (Basel). 2025 Aug 29;27(9):914. doi: 10.3390/e27090914 (PMC12469051; doi:10.3390/e27090914)
Supplement: Supplementary file 1 [file entropy-27-00914-s001.zip › MovieCharacterNetwork-main/code/organogram.py]

import pandas as pd
import numpy as np
import matplotlib.pyplot as plt
from scipy import stats
from matplotlib.colors import Normalize
from matplotlib import cm
from mpl_toolkits.axes_grid1.inset_locator import inset_axes
import matplotlib
from matplotlib import font_manager


def get_median_x_y(df_group):
    """
    按照'y'属性从小到大排序DataFrame，并获取中位数对应的x和y值。
    """
    if 'y' not in df_group.columns or 'x' not in df_group.columns:
        raise ValueError("DataFrame必须包含'y'和'x'列")

    sorted_df = df_group.sort_values(by='y').reset_index(drop=True)
    n = len(sorted_df)

    if n == 0:
        return pd.Series({'median_x': np.nan, 'median_y': np.nan})

    median_idx = (n - 1) // 2

    if n % 2 == 1:
        median_row = sorted_df.iloc[median_idx]
        median_x = median_row['x']
        median_y = median_row['y']
    else:
        row1 = sorted_df.iloc[median_idx]
        row2 = sorted_df.iloc[median_idx + 1]
        median_x = (row1['x'] + row2['x']) / 2
        median_y = (row1['y'] + row2['y']) / 2

    return pd.Series({'median_x': median_x, 'median_y': median_y})
def get_median_y_index(group):
    median = group['y'].median()
    closest_index = (group['y'] - median).abs().idxmin()
    return closest_index

matplotlib.use('Qt5Agg')
plt.rcParams['font.family'] = 'Times New Roman'
# 读取数据
data = pd.read_csv(r'E:\桌面\pa_baidu3\pa_baidu\word_embding\relation_distance_roberta.csv').dropna()
x_label = 'target'
y_label = 'average_relation_distance'

x = data[fr'{x_label}']
y = data[fr'{y_label}']
df = pd.DataFrame({
    'x': x,
    'y': y
})
num_bins = 8

# 确定分组边界
x_max = x.max()
x_min = x.min()
bins = np.linspace(x_min, x_max, num_bins + 1)

df['group_num'] = pd.cut(df['x'], bins=bins, labels=False, include_lowest=True)

# 计算每组的样本个数
group_counts = df['group_num'].value_counts().sort_index()


median_df = df.groupby('group_num').apply(get_median_x_y).reset_index()
median_x = median_df['median_x']
median_y = median_df['median_y']
# print(median_x)
bin_midpoints = list(median_x)
#     (bins[:-1] + bins[1:]) / 2
# print(bin_midpoints)

# 进行线性回归（基于所有样本点）
slope, intercept, r_value, p_value, std_err = stats.linregress(x, y)

# 获取每组的样本数量用于颜色映射
counts_per_group = group_counts.values  # 每组的样本数量

# 归一化样本数量以映射颜色
norm = Normalize(vmin=counts_per_group.min(), vmax=counts_per_group.max())
cmap = cm.get_cmap('GnBu')  # 使用绿色到蓝色的渐变色图
colors = [cmap(norm(count)) for count in counts_per_group]

# 创建图形
plt.figure(figsize=(20, 12))
ax = plt.gca()

# 准备小提琴图的数据
violins = []
for i in range(num_bins):
    violins.append(df[df['group_num'] == i]['y'].values)

# 绘制小提琴图
parts = ax.violinplot(violins, positions=bin_midpoints, widths=0.2, showextrema=False)

# 设置小提琴图的颜色
for pc, color in zip(parts['bodies'], colors):
    pc.set_facecolor(color)
    pc.set_edgecolor('darkblue')
    pc.set_linewidth(1.5)
    pc.set_alpha(0.7)

# 绘制拟合线（基于连续的x数据）
x_fit = np.linspace(x_min-0.1, x_max+0.1, 500)
y_fit = intercept + slope * x_fit
ax.plot(x_fit, y_fit, color='green', linewidth=4, label='fit')
# 计算 p-value 的科学计数法表示
magnitude = int(np.floor(np.log10(abs(p_value))))  # 计算10的幂
mantissa = p_value / (10 ** magnitude)  # 计算小数部分


# 使用 LaTeX 渲染文本，格式为 "3.8 × 10⁻³" 形式
textstr = f'r = {r_value:.4f}\np-value = {mantissa:.2f}×10'


# 主文本
ax.text(
    0.02,
    0.98,
    textstr,
    transform=ax.transAxes,
    fontsize=26,
    verticalalignment='top',
    fontname='Times New Roman',
    fontstyle='italic',
    usetex=False
)

# 指数部分，字体更小且稍微上移
ax.text(
    0.260,
    0.905,
    f'{magnitude}',
    transform=ax.transAxes,
    fontsize=18,  # 使得指数部分字体更小
    verticalalignment='bottom',

    fontname='Times New Roman',
    fontstyle='italic',
    usetex=False
)

# 标注每组的中位数点
ax.scatter(
    median_x,
    median_y,
    color='black',
    s=90,
    label='median'
)

# 设置轴标签
ax.set_xlabel(fr'Movie Rating', fontsize=26)
ax.set_ylabel(fr'Average Cosine Distance Between Relations', fontsize=26)
ax.tick_params(axis='both', labelsize=20)

# 设置 x 轴范围，增加10%的上限
ax.set_xlim(x_min - (x_max - x_min) * 0.08, x_max + (x_max - x_min) * 0.22)

# 调整 Y 轴范围，增加10%的上限以容纳标注
y_min, y_max = ax.get_ylim()
ax.set_ylim(y_min, y_max * 1.24)


# 添加颜色条，基于样本数量，并将其放置在图形内部
cax = inset_axes(ax, width="80%", height="80%", loc='right',
                bbox_to_anchor=(0.87, 0.1, 0.05, 0.8), bbox_transform=ax.transAxes, borderpad=0.1)

sm = cm.ScalarMappable(cmap=cmap, norm=norm)
sm.set_array([])
cbar = plt.colorbar(sm, cax=cax, orientation='vertical')
cbar.set_label('Number of Samples', fontsize=14)
cbar.ax.tick_params(labelsize=12)

# 调整颜色条的尺寸
cax.set_aspect(1)  # 调整颜色条的宽高比，使其更细长

# 添加图例
ax.legend(loc='lower left', fontsize=26) #"top","bottom""left", "right"
plt.subplots_adjust(right=0.8)
# 优化布局，确保颜色条不覆盖图形内容

plt.show()
