# Supplementary material for: Uncovering Structure—Rating Associations in Animated Film Character Networks
Source: Entropy (Basel). 2025 Aug 29;27(9):914. doi: 10.3390/e27090914 (PMC12469051; doi:10.3390/e27090914)
Supplement: Supplementary file 1 [file entropy-27-00914-s001.zip › MovieCharacterNetwork-main/code/relational semantics.py]

import os
import re
from sentence_transformers import SentenceTransformer
import matplotlib.pyplot as plt
import numpy as np
import pandas as pd
import torch
from scipy.stats import pearsonr
from sklearn.metrics.pairwise import cosine_similarity
from tqdm import tqdm
import itertools
from transformers import AutoTokenizer, AutoModel  # 使用 Auto 类

# 设置根目录
root = r"E:\桌面\pa_baidu3\pa_baidu\dataset3\动画.csv"  # 确保这是包含动画文件夹的根目录

# 定义字符串清理函数
def clean_string(input_string):
    input_string = input_string.replace('人物关系图', '')
    cleaned_string = re.sub(r'[^\w\u4e00-\u9fa5]', '', input_string)
    return cleaned_string

# 定义获取目标评分的函数
def get_target(path_target, file_name):
    err = 0
    df = pd.read_csv(path_target)
    target_dic = {clean_string(title): target for title, target in zip(df['Title'], df['Rating Value'])}
    target = target_dic.get(file_name, None)
    if target is None:
        with open('../cant_find.txt', 'a', encoding='utf-8') as f:
            f.write(f'{file_name}\n')
            err = -1
    return target, err

# 初始化 ERNIE 模型和分词器
# model_name='hfl/chinese-roberta-wwm-ext'
# model_name = 'nghuyong/ernie-1.0'

model_name_or_path="Alibaba-NLP/gte-multilingual-base"
model = SentenceTransformer(model_name_or_path, trust_remote_code=True)


# 定义函数计算关系之间的平均余弦距离
#怀疑
def compute_average_cosine_distance(relation_names, model):
    """
    计算所有关系名称对之间的平均余弦距离。

    Args:
        relation_names (list of str): 需要比较的关系名称列表。
        model (SentenceTransformer): 用于编码的 SentenceTransformer 模型。

    Returns:
        float: 平均余弦距离。
    """
    if len(relation_names) < 2:
        return 0.0

    # 编码关系名称，得到归一化的嵌入
    embeddings = model.encode(relation_names, normalize_embeddings=True)

    # 计算所有唯一对的相似度
    # 使用 itertools.combinations 生成所有不重复的嵌入对
    pairs = list(itertools.combinations(range(len(embeddings)), 2))
    similarities = []
    for i, j in pairs:
        sim = model.similarity(embeddings[i], embeddings[j])
        similarities.append(sim)

    # 计算余弦距离
    distances = [1 - sim for sim in similarities]

    # 计算平均距离
    average_distance = np.mean(distances)

    return average_distance

# 初始化列表
targets = []
average_distances = []

# 获取动画列表
Animation_list = os.listdir(root)
Animation_list = [f for f in Animation_list if os.path.isdir(os.path.join(root, f))]  # 确保是目录

# 遍历每个动画文件夹
for file_name in tqdm(Animation_list, desc="Processing Animations"):
    edges_path = os.path.join(root, file_name, 'edges.csv')
    if not os.path.exists(edges_path):
        print(f"Missing edges.csv for {file_name}")
        continue
    try:
        relation_names = pd.read_csv(edges_path)['relationNames'].dropna().unique()
        target, err = get_target(r'E:\桌面\pa_baidu3\pa_baidu\targe\动画.csv', file_name)
        if err == -1:
            continue
        avg_distance = compute_average_cosine_distance(relation_names,model)
        average_distances.append(avg_distance)
        targets.append(target)
    except Exception as e:
        print(f"Error processing {file_name}: {e}")
        continue

# 创建 DataFrame
data = pd.DataFrame({
    'target': targets,
    'average_relation_distance': average_distances
})

data.to_csv('relation_distance_roberta.csv')


# 检查数据
print(data.head())

# 计算 Pearson 相关系数
correlation, p_value = pearsonr(data['target'], data['average_relation_distance'])
print(f"Pearson 相关系数: {correlation:.4f}")
print(f"P值: {p_value:.4f}")

# 使用 Pandas 计算相关系数矩阵
corr_matrix = data.corr()
print("相关系数矩阵:")
print(corr_matrix)

# 可视化散点图
plt.figure(figsize=(8, 6))
plt.scatter(data['average_relation_distance'], data['target'], alpha=0.7)
plt.title('Average Relation Distance vs. Target Rating')
plt.xlabel('Average Cosine Distance Between Relations')
plt.ylabel('Target Rating Value')
plt.grid(True)
plt.show()
