# Supplementary material for: Uncovering Structure—Rating Associations in Animated Film Character Networks
Source: Entropy (Basel). 2025 Aug 29;27(9):914. doi: 10.3390/e27090914 (PMC12469051; doi:10.3390/e27090914)
Supplement: Supplementary file 1 [file entropy-27-00914-s001.zip › MovieCharacterNetwork-main/code/relationship_type.py]

import pandas as pd
import os
import re
import matplotlib.pyplot as plt
from scipy.stats import pearsonr

root=r"E:\桌面\pa_baidu3\pa_baidu\dataset3\动画.csv"
def clean_string(input_string):
    # 先移除特定的字符串 '人物关系图'
    input_string = input_string.replace('人物关系图', '')

    # 使用正则表达式保留中文字符、英文字符和数字，去除其他字符和空格
    cleaned_string = re.sub(r'[^\w\u4e00-\u9fa5]', '', input_string)

    return cleaned_string
def get_target(path_targe,file_name):
    err = 0
    df = pd.read_csv(path_targe)
    target_dic = {clean_string(title): target for title, target in zip(df['Title'], df['Rating Value'])}
    target = target_dic.get(file_name, None)

    if target is None:
        with open('../cant_find.txt', 'a') as f:
            f.write(f'{file_name}\n')
            err = -1
    return target, err

targets = []
number_relations = []
itemDescs=[]
film_names=[]
Animation_list = os.listdir(root)
for file_name in Animation_list:
    path1 = os.path.join(root, file_name, 'edges.csv')
    path2 = os.path.join(root, file_name, 'vertices.csv')
    relation_names = pd.read_csv(path1)['relationNames']
    itemDesc = pd.read_csv(path2)['itemDesc']

    relation_counts = relation_names.value_counts()
    target, err = get_target(r'E:\桌面\pa_baidu3\pa_baidu\targe\动画.csv', file_name)
    if err == -1:
        pass
    else:
        number_relations.append(len(set(relation_names)))
        targets.append(target)
        itemDescs.append(len(set(itemDesc)))
        film_names.append(file_name)


# 创建 DataFrame
data = pd.DataFrame({
    'film_name':film_names,
    'target': targets,
    'number_relation': number_relations,
#这个是我想看角色身份种类是不是有影响来着，结果没有
    'itemDescs': itemDescs
})

data.to_csv(r'E:\桌面\pa_baidu3\pa_baidu\word_embding\relatin_kind_numebr.csv')

# 检查数据
print(data.head())

# 计算 Pearson 相关系数
correlation, p_value = pearsonr(data['target'], data['number_relation'])
print(f"Pearson 相关系数: {correlation:.4f}")
print(f"P值: {p_value:.4f}")


# # 使用 Pandas 计算相关系数
# corr_matrix = data.corr()
# print("相关系数矩阵:")
# print(corr_matrix)

# # 可视化散点图
# plt.figure(figsize=(8,6))
# plt.scatter(data['number_relation'], data['target'], alpha=0.7)
# plt.title('Number of Relations vs. Target Rating')
# plt.xlabel('Number of Unique Relations')
# plt.ylabel('Target Rating Value')
# plt.grid(True)
# plt.show()
