# Supplementary material for: Uncovering Structure—Rating Associations in Animated Film Character Networks
Source: Entropy (Basel). 2025 Aug 29;27(9):914. doi: 10.3390/e27090914 (PMC12469051; doi:10.3390/e27090914)
Supplement: Supplementary file 1 [file entropy-27-00914-s001.zip › MovieCharacterNetwork-main/code/topological_feature.py]

import ast
import os
import pandas as pd
import re
import csv
import numpy as np
import networkx as nx
import community as community_louvain
from itertools import combinations
from networkx.algorithms.structuralholes import effective_size
from networkx.algorithms.structuralholes import constraint
#处理文件的
def write_list_to_csv_row(path, data_list):
    # 打开 CSV 文件，追加模式
    with open(path, 'a', newline='', encoding='utf-8') as csvfile:
        writer = csv.writer(csvfile)
        writer.writerow(data_list)


def retain_digits(text):
    if not isinstance(text, str):
        raise ValueError("输入必须是字符串。")
    return ''.join(re.findall(r'\d', text))


def get_all_path(root):
    print(root)
    with open('在豆瓣targe里面找不到.txt', 'a') as f:
        f.write(f'{root}\n')
    with open('edges和vertices对不上.txt', 'a') as f:
        f.write(f'{root}\n')
    sub_list = os.listdir(root)
    edges_list = [os.path.join(root, sub, 'edges.csv') for sub in sub_list]
    vertices_list = [os.path.join(root, sub, 'vertices.csv') for sub in sub_list]
    center_list = [os.path.join(root, sub, 'centerPoint.csv') for sub in sub_list]
    return edges_list, vertices_list, center_list, sub_list

def process_column(dataframe, *args):
    results = []
    for column_name in args:
        try:
            results.append(list(map(retain_digits, dataframe[column_name].astype(str))))
        except KeyError:
            print(f"列名错误或不存在: {column_name}")
            results.append([])  # 如果列名不存在，返回空列表

    return tuple(results)

def clean_string(input_string):
    # 先移除特定的字符串 '人物关系图'
    input_string = input_string.replace('人物关系图', '')

    # 使用正则表达式保留中文字符、英文字符和数字，去除其他字符和空格
    cleaned_string = re.sub(r'[^\w\u4e00-\u9fa5]', '', input_string)

    return cleaned_string

def write_csv(edges_path, vertices_path,center_path, file_name,save_path,kind):
    #获得邻接矩阵，节点特征，全局特征,target
    print(file_name)
    coo, Number_vertices,v_dic = get_coo_no_direct(edges_path, vertices_path, file_name)
    target, err = get_target(f'targe/{kind}.csv', file_name)
    center_data = pd.read_csv(center_path)['centerPoint']
    center_idx = ast.literal_eval(center_data.iloc[0]) if isinstance(center_data.iloc[0], str) else list(center_data)
    if err == -1 or coo == -1:
        return -1

    global_features = calculate_global_features_no_direction(coo, file_name, target, center_idx, v_dic)
    write_list_to_csv_row(save_path, global_features)

def get_target(path_targe,file_name):
    err = 0
    df = pd.read_csv(path_targe)
    target_dic = {clean_string(title): target for title, target in zip(df['Title'], df['Rating Value'])}
    target = target_dic.get(file_name, None)

    if target is None:
        with open('在豆瓣targe里面找不到.txt', 'a') as f:
            f.write(f'{file_name}\n')
            err = -1
    return target, err


#获取网络

def get_coo_no_direct(edges_path, vertices_path, file_name):
    # 读取边和节点信息
    edges = pd.read_csv(edges_path)
    vertices = pd.read_csv(vertices_path)
    sources, targets = process_column(edges, 'sources', 'targets')

    vertices_dict = {lemma_id: idx for idx, lemma_id in enumerate(vertices['lemmaId'])}

    try:
        sources = [vertices_dict[int(source)] for source in sources]
        targets = [vertices_dict[int(target)] for target in targets]
    except KeyError:
        with open('edges和vertices对不上.txt', 'a') as f:
            f.write(f'{file_name}\n')
        return -1

    if not (len(targets) == len(sources)):
        raise ValueError("targets, relation_names, sources 和 directions 的长度必须相同。")

    # 获取邻接矩阵
    edge_src = []
    edge_tgt = []

    for i in range(len(sources)):
        src_id = sources[i]
        tgt_id = targets[i]
        edge_src.append(src_id)
        edge_tgt.append(tgt_id)
    coo = [edge_src, edge_tgt]

    return coo, len(vertices), vertices_dict


def calculate_brokerage_structural_holes(G, node):
    """
    计算节点的基于结构洞的Brokerage值。

    参数:
    G (networkx.Graph): NetworkX图
    node (节点): 计算Brokerage的节点

    返回:
    float: 结构洞Brokerage值
    """
    neighbors = set(G.neighbors(node))
    degree = len(neighbors)

    if degree < 2:
        return 0  # 少于两个邻居，无结构洞

    # 计算邻居之间的所有可能连接数
    total_possible = len(list(combinations(neighbors, 2)))

    # 计算邻居之间实际存在的连接数
    existing_connections = sum(1 for u, v in combinations(neighbors, 2) if G.has_edge(u, v))

    # 结构洞Brokerage = 潜在连接数 - 实际连接数
    brokerage = total_possible - existing_connections

    return brokerage


def Efficiency_ego(G, node):
    """
    计算节点的自我网络效率（Efficiency）。

    参数:
    G (networkx.Graph): NetworkX图
    node (节点): 计算效率的节点

    返回:
    float: 自我网络效率
    """
    effective_size = calculate_effective_size(G, node)
    num_neighbors = len(list(nx.neighbors(G, node)))  # 或者直接使用 len(G.neighbors(node))

    if num_neighbors == 0:  # 处理节点没有邻居的情况
        return None

    return effective_size / num_neighbors


def calculate_total_communities(G):
    partition = community_louvain.best_partition(G)
    total_communities = len(set(partition.values()))
    return total_communities

def calculate_brokerage(G, node):
    """
    计算节点的Brokerage值。
    G: NetworkX图
    node: 计算Brokerage的节点
    """
    # 使用Louvain算法进行社区检测
    partition = community_louvain.best_partition(G)

    # 获取节点所属的社区
    node_community = partition[node]

    # 计算Brokerage值：节点连接到的不同社区数量
    connected_communities = set()
    for neighbor in G.neighbors(node):
        neighbor_community = partition[neighbor]
        if neighbor_community != node_community:
            connected_communities.add(neighbor_community)

    brokerage = len(connected_communities)
    return brokerage


def calculate_constraint(G, node):
    constraint_dict = constraint(G, nodes=[node])
    return constraint_dict[node]

#有效规模有点问题
def calculate_effective_size(G, node):
    es = effective_size(G, nodes=[node])
    return es[node]


def calculate_global_features_no_direction(coo, file_name, target,center_idx,v_dic):
    """
    计算无向图的全局特征。

    参数:
    - coo: 二维元组，表示边列表 (source, target)。
    - file_name: 文件名称。
    - Number_vertices: 顶点数量。
    - Number_edges: 边数量。
    - target: 目标变量。

    返回:
    - global_features: 包含全局特征的列表。
    """
    # 创建无向图

    G = nx.Graph()
    edges = list(zip(coo[0], coo[1]))
    G.add_edges_from(edges)

    num_edges = G.number_of_edges()
    num_nodes = G.number_of_nodes()

    # 计算网络密度
    network_density = nx.density(G)
    total_communities = calculate_total_communities(G)
    # 计算全局传递性
    global_transitivity = nx.transitivity(G)

    # 计算平均局部集聚系数
    avg_local_clustering_coefficient = nx.average_clustering(G)


    try:
        degree_assortativity = nx.degree_assortativity_coefficient(G)
    except Exception as e:
        print(f"计算度同配性时发生错误：{e}")
        degree_assortativity = None

    # 计算网络效率
    try:
        network_efficiency = nx.global_efficiency(G)
    except Exception as e:
        print(f"计算网络效率时发生错误：{e}")
        network_efficiency = None

    # 计算平均最短路径长度和直径
    try:
        avg_shortest_path_length = nx.average_shortest_path_length(G)
        diameter = nx.diameter(G)
    except Exception as e:
        print(f"计算平均最短路径长度和直径时发生错误：{e}")
        avg_shortest_path_length = None
        diameter = None

    average_degree = sum(dict(G.degree()).values()) / len(G.nodes())

    # 计算所有节点对的最短路径长度
    path_lengths = dict(nx.all_pairs_shortest_path_length(G))
    # 收集所有最短路径长度
    all_lengths = []
    for lengths in path_lengths.values():
        all_lengths.extend(lengths.values())

    # 对路径长度进行排序
    all_lengths = sorted(all_lengths)
    # 找到满足 90% 的节点对的最短路径长度
    percentile_index = int(0.9 * len(all_lengths))
    effective_diameter = all_lengths[percentile_index]


    # 计算所有节点的介数中心性
    betweenness_centrality = nx.betweenness_centrality(G, normalized=False)
    # 全网络指标计算
    clustering_coefficients = nx.clustering(G)
    harmonic_centrality = nx.harmonic_centrality(G)  # 新增谐波中心性的计算

    all_nodes = list(G.nodes())

    all_degrees = [G.degree(n) for n in all_nodes]
    avg_degree = np.mean(all_degrees)

    all_betweenness = [betweenness_centrality[n] for n in all_nodes]
    avg_betweenness = np.mean(all_betweenness)

    all_clustering = [clustering_coefficients[n] for n in all_nodes]
    avg_clustering = np.mean(all_clustering)


    # 全网谐波中心性的平均值
    all_harmonic = [harmonic_centrality[n] for n in all_nodes]
    avg_harmonic = np.mean(all_harmonic)

    # 中心（主角）节点列表
    center_list = [v_dic[c] for c in center_idx]

    constraint = 0
    center_clustering_coefficients = 0
    center_betweenness_centrality = 0
    center_degree = 0
    effective_size = 0
    brokerage = 0
    brokerage_structural_holes = 0
    center_harmonic_centrality = 0
    center_Efficiency_ego = 0

    for character in center_list:
        center_clustering_coefficients += clustering_coefficients[character]
        center_betweenness_centrality += betweenness_centrality[character]
        center_degree += G.degree(character)
        constraint += calculate_constraint(G, character)
        effective_size += calculate_effective_size(G, character)
        brokerage += calculate_brokerage(G, character)
        brokerage_structural_holes += calculate_brokerage_structural_holes(G, character)
        center_harmonic_centrality += harmonic_centrality[character]  # 累加谐波中心性
        center_Efficiency_ego += Efficiency_ego(G,character)
    center_number = len(center_list)

    # 计算中心角色群体的平均绝对指标

    constraint = constraint / center_number
    effective_size = effective_size / center_number
    brokerage = brokerage / center_number
    brokerage_structural_holes = brokerage_structural_holes / center_number
    center_Efficiency_ego = center_Efficiency_ego/center_number


    center_clustering_coefficients = center_clustering_coefficients / center_number
    center_betweenness_centrality = center_betweenness_centrality / center_number
    center_degree = center_degree / center_number
    center_harmonic_centrality = center_harmonic_centrality / center_number  # 主角平均谐波中心性


    # 将绝对值转化为相对值
    relative_clustering = center_clustering_coefficients / avg_clustering if avg_clustering != 0 else 0
    relative_betweenness = center_betweenness_centrality / avg_betweenness if avg_betweenness != 0 else 0
    relative_degree = center_degree / avg_degree if avg_degree != 0 else 0
    relative_harmonic = center_harmonic_centrality / avg_harmonic if avg_harmonic != 0 else 0  # 相对谐波中心性


    # 计算中心性值
    closeness_centrality = nx.closeness_centrality(G)
    betweenness_centrality = nx.betweenness_centrality(G, normalized=False)
    harmonic_centrality = nx.harmonic_centrality(G)

    # 提取接近中心性、介数中心性、谐波中心性的所有值列表
    closeness_values = list(closeness_centrality.values())
    betweenness_values = list(betweenness_centrality.values())
    harmonic_values = list(harmonic_centrality.values())


    # 计算接近中心性CV系数
    mean_closeness = np.mean(closeness_values)
    std_closeness = np.std(closeness_values)
    cv_closeness = std_closeness / mean_closeness if mean_closeness != 0 else None

    # 计算介数中心性CV系数
    mean_betweenness = np.mean(betweenness_values)
    std_betweenness = np.std(betweenness_values)
    cv_betweenness = std_betweenness / mean_betweenness if mean_betweenness != 0 else None

    # 计算谐波中心性CV系数
    mean_harmonic = np.mean(harmonic_values)
    std_harmonic = np.std(harmonic_values)
    cv_harmonic = std_harmonic / mean_harmonic if mean_harmonic != 0 else None

    # 计算所有节点的度
    degrees = [degree for node, degree in G.degree()]
    mean_degree = np.mean(degrees)
    std_degree = np.std(degrees)
    cv_degree = std_degree / mean_degree

    # 合成特征向量
    global_features = [
        file_name,
        target,
        num_nodes,
        num_edges,
        average_degree,
        network_density,
        network_efficiency,
        avg_local_clustering_coefficient,
        global_transitivity,
        degree_assortativity,
        avg_shortest_path_length,
        diameter,
        effective_diameter,
        center_number,
        relative_clustering,
        relative_betweenness,
        relative_degree,
        relative_harmonic,
        effective_size,
        constraint,
        center_Efficiency_ego,
        brokerage_structural_holes,
        brokerage,
        total_communities/num_nodes,
        cv_degree,
        cv_closeness,
        cv_betweenness,
        cv_harmonic
    ]

    return global_features


def main(root,save_path,kind):
    edges_list, vertices_list,center_list, file_name_list = get_all_path(root)
    for edges_path, vertices_path, center_path, file_name in zip(edges_list, vertices_list, center_list, file_name_list):
        try:
            data = write_csv(edges_path, vertices_path, center_path, file_name, save_path, kind)
            if data == -1:
                continue
        except Exception as e:
            print(f"保存文件时发生错误：{e}")
            pass


head_no_direct = ['file_name','target','Number_vertices','Number_edges', 'average_degree','network_density','network_efficiency','avg_local_clustering_coefficient','global_transitivity','degree_assortativity','avg_shortest_path_length','diameter','effective_diameter','center_number','relative_clustering','relative_betweenness','relative_degree','relative_harmonic','effective_size','constraint','center_Efficiency_ego','brokerage_structural_holes','brokerage','total_communities','cv_degree','cv_closeness','cv_betweenness','cv_harmonic']

sub_list = os.listdir('dataset3')
for sub in sub_list:
    kind = sub[:-4]
    root = fr'dataset3\{kind}.csv'
    save_path = f'{kind}全局特征.csv'
    dic = 'global_feature_pro_plus'
    if not os.path.exists(dic):
        os.makedirs(dic)
    save_path = os.path.join(dic, save_path)
    write_list_to_csv_row(save_path, head_no_direct)
    main(root, save_path, kind)
