# Supplementary material for: Uncovering Structure—Rating Associations in Animated Film Character Networks
Source: Entropy (Basel). 2025 Aug 29;27(9):914. doi: 10.3390/e27090914 (PMC12469051; doi:10.3390/e27090914)
Supplement: Supplementary file 1 [file entropy-27-00914-s001.zip › MovieCharacterNetwork-main/data/dataset/─π║├╩└╜τ/edges.csv]

sources	targets	relationNames	directions
l:23411459	l:50816812	同学	1
l:23411459	l:23515188	喜欢	1
l:50855329	l:23411459	帮助	1
l:50855330	l:23411459	帮助	1
l:62470585	l:23411459	帮助	1
l:23515188	l:50816812	同学	1
l:62470585	l:23515188	帮助	1
l:50855330	l:50855329	同事	1
