# Supplementary material for: Uncovering Structure—Rating Associations in Animated Film Character Networks
Source: Entropy (Basel). 2025 Aug 29;27(9):914. doi: 10.3390/e27090914 (PMC12469051; doi:10.3390/e27090914)
Supplement: Supplementary file 1 [file entropy-27-00914-s001.zip › MovieCharacterNetwork-main/data/dataset/─π║├╩└╜τ/vertices.csv]

lemmaId	lemmaTitle	itemDesc	lemmaType	cnt
23411459	坚书直实	高中生	0
23515188	一行瑠璃	高中生	0
50855330	千古恒久	研究员	0
50855329	徐依依	研究员	0
50816812	勘解由小路三铃	高中生	0
62470585	三脚乌鸦		3
