# Supplementary material for: Uncovering Structure—Rating Associations in Animated Film Character Networks
Source: Entropy (Basel). 2025 Aug 29;27(9):914. doi: 10.3390/e27090914 (PMC12469051; doi:10.3390/e27090914)
Supplement: Supplementary file 1 [file entropy-27-00914-s001.zip › MovieCharacterNetwork-main/data/dataset/─π╧δ╗ε│÷╘⌡╤∙╡─╚╦╔·/edges.csv]

sources	targets	relationNames	directions
l:64036067	l:64213232	帮助	1
l:64036067	l:64213227	朋友	0
l:64036067	l:64213237	观察	1
l:64213233	l:64036067	亲戚	0
l:64036064	l:64036067	姨母·外甥	2
l:64213231	l:64036067	帮助	1
l:64213230	l:64036067	母子	2
l:64036066	l:64036067	父子	2
l:64213227	l:64036064	帮助	1
l:64213227	l:64213230	帮助	1
l:64213227	l:64213231	帮助	1
l:64213227	l:64213232	观察	1
l:64213227	l:64213233	观察	1
l:64213227	l:64213237	观察	1
l:64213230	l:64036064	姐妹	2
l:64213230	l:64213231	帮助	1
l:64213233	l:64213230	伯父·侄女	2
l:64036066	l:64213230	夫妻	2
l:64213237	l:64213230	观察	1
l:64036066	l:64213231	主仆	2
l:64036066	l:64036064	夫妻	2
l:64036064	l:64213231	主仆	2
l:64213233	l:64036064	伯父·侄女	2
l:64213231	l:64213237	主人·神兽	2
l:64213233	l:64213237	君臣	2
