# Supplementary material for: Uncovering Structure—Rating Associations in Animated Film Character Networks
Source: Entropy (Basel). 2025 Aug 29;27(9):914. doi: 10.3390/e27090914 (PMC12469051; doi:10.3390/e27090914)
Supplement: Supplementary file 1 [file entropy-27-00914-s001.zip › MovieCharacterNetwork-main/data/dataset/─π╧δ╗ε│÷╘⌡╤∙╡─╚╦╔·/vertices.csv]

lemmaId	lemmaTitle	itemDesc	lemmaType	cnt
64036067	牧真人	学生	0
64213227	苍鹭	异世界向导	3
64213230	火美		3
64036066	牧胜一	实业家	0
64036064	牧夏子		0
64213231	雾子		3
64213232	老鹈鹕		3
64213233	大伯父	塔主人	3
64213237	鹦鹉王	国王	3
