# Supplementary material for: Uncovering Structure—Rating Associations in Animated Film Character Networks
Source: Entropy (Basel). 2025 Aug 29;27(9):914. doi: 10.3390/e27090914 (PMC12469051; doi:10.3390/e27090914)
Supplement: Supplementary file 1 [file entropy-27-00914-s001.zip › MovieCharacterNetwork-main/data/dataset/─π╡─├√╫╓/edges.csv]

sources	targets	relationNames	directions
l:19980644	l:20232842	同事	1
l:19980644	l:20232871	同学	1
l:19980644	l:20234588	同学	1
l:19980644	l:20095281	相爱	1
l:61844654	l:19980644	父子	2
l:20095281	l:20133970	好友	1
l:20095281	l:20232959	好友	1
l:20095281	l:20121612	姐妹	2
l:20253685	l:20095281	母女	2
l:20253758	l:20095281	父女	2
l:20232603	l:20095281	祖母·孙女	2
l:20232959	l:20133970	情侣	2
l:20253685	l:20121612	母女	2
l:20253758	l:20121612	父女	2
l:20232603	l:20121612	祖母·孙女	2
l:20232871	l:20232842	伙伴	1
l:20232603	l:20253758	岳母·女婿	2
l:20232603	l:20253685	母女	2
l:61844649	l:20232959	母子	2
l:61844647	l:20232959	父子	2
l:20232871	l:20234588	同学	1
l:20253758	l:20253685	夫妻	2
l:61844647	l:61844649	夫妻	2
