# Supplementary material for: Uncovering Structure—Rating Associations in Animated Film Character Networks
Source: Entropy (Basel). 2025 Aug 29;27(9):914. doi: 10.3390/e27090914 (PMC12469051; doi:10.3390/e27090914)
Supplement: Supplementary file 1 [file entropy-27-00914-s001.zip › MovieCharacterNetwork-main/data/dataset/─π╡─├√╫╓/vertices.csv]

lemmaId	lemmaTitle	itemDesc	lemmaType	cnt
19980644	立花泷		0
20095281	宫水三叶		0
20133970	名取早耶香		0
20121612	宫水四叶		0
20232842	奥寺美纪	大学生	0
20232603	宫水一叶		0
20232959	敕使河原克彦		0
20232871	藤井司		0
20234588	高木真太		0
20253685	宫水二叶		0
20253758	宫水俊树		0
61844647	敕使河原父亲		3
61844649	敕使河原母亲		3
61844654	立花泷父亲		3
