# Supplementary material for: Uncovering Structure—Rating Associations in Animated Film Character Networks
Source: Entropy (Basel). 2025 Aug 29;27(9):914. doi: 10.3390/e27090914 (PMC12469051; doi:10.3390/e27090914)
Supplement: Supplementary file 1 [file entropy-27-00914-s001.zip › MovieCharacterNetwork-main/data/dataset/─π┐┤╞≡└┤║├╧±║▄║├│╘/edges.csv]

sources	targets	relationNames	directions
l:64217162	l:64217179	养母子	2
l:64217162	l:64217192	劝说	1
l:64217162	l:64217200	母子	2
l:64217162	l:64217170	祖母·孙子	2
l:64217212	l:64217170	伤害	1
l:64217179	l:64217170	养父子	2
l:64217192	l:64217170	帮助	1
l:64217200	l:64217170	帮助	1
l:64217221	l:64217170	帮助	1
l:64217230	l:64217170	帮助	1
l:64217179	l:64217212	对手	0
l:64217179	l:64217221	帮助	1
l:64217200	l:64217179	兄弟	2
l:64217230	l:64217179	帮助	1
l:64217192	l:64217179	父子	2
l:64217192	l:64217212	帮助	1
l:64217192	l:64217221	帮助	1
l:64217212	l:64217200	伤害	1
