# Supplementary material for: Uncovering Structure—Rating Associations in Animated Film Character Networks
Source: Entropy (Basel). 2025 Aug 29;27(9):914. doi: 10.3390/e27090914 (PMC12469051; doi:10.3390/e27090914)
Supplement: Supplementary file 1 [file entropy-27-00914-s001.zip › MovieCharacterNetwork-main/data/dataset/─π┐┤╞≡└┤║├╧±║▄║├│╘/vertices.csv]

lemmaId	lemmaTitle	itemDesc	lemmaType	cnt
64217162	妈妈	慈母龙	3
64217170	很好吃	甲龙	3
64217179	哈特	霸王龙	3
64217192	巴克	东之平原首领	3
64217200	莱特	慈母龙	3
64217212	刚萨	霸王龙	3
64217221	贝可	霸王龙	3
64217230	贝洛贝洛		3
