# Supplementary material for: Uncovering Structure—Rating Associations in Animated Film Character Networks
Source: Entropy (Basel). 2025 Aug 29;27(9):914. doi: 10.3390/e27090914 (PMC12469051; doi:10.3390/e27090914)
Supplement: Supplementary file 1 [file entropy-27-00914-s001.zip › MovieCharacterNetwork-main/data/dataset/┘╕╓«│╟/edges.csv]

sources	targets	relationNames	directions
l:59999057	l:63514396	对手	0
l:59999057	l:63514403	对手	0
l:59999057	l:60007743	相爱	0
l:59977008	l:59999057	帮助	1
l:63514392	l:59999057	帮助	1
l:63514407	l:59999057	帮助	1
l:60007743	l:63514396	仇人	0
l:60007743	l:63514403	对手	0
l:59977008	l:60007743	帮助	1
l:63514392	l:60007743	帮助	1
l:63514407	l:60007743	帮助	1
l:63514392	l:63514407	好友	0
l:63514396	l:63514392	对手	0
l:63514403	l:63514392	挟持	1
l:63514396	l:63514407	对手	0
l:63514403	l:63514396	手下	2
l:63514403	l:63514407	对手	0
