# Supplementary material for: Uncovering Structure—Rating Associations in Animated Film Character Networks
Source: Entropy (Basel). 2025 Aug 29;27(9):914. doi: 10.3390/e27090914 (PMC12469051; doi:10.3390/e27090914)
Supplement: Supplementary file 1 [file entropy-27-00914-s001.zip › MovieCharacterNetwork-main/data/dataset/┘╕╓«│╟/vertices.csv]

lemmaId	lemmaTitle	itemDesc	lemmaType	cnt
59999057	蒙远	杂役俑	0
60007743	史玉		0
63514392	青铜羊		3
63514396	大将军		3
63514403	巫医		3
63514407	大耳朵		3
59977008	九尾大师	碑林主人	0
