# Supplementary material for: Uncovering Structure—Rating Associations in Animated Film Character Networks
Source: Entropy (Basel). 2025 Aug 29;27(9):914. doi: 10.3390/e27090914 (PMC12469051; doi:10.3390/e27090914)
Supplement: Supplementary file 1 [file entropy-27-00914-s001.zip › MovieCharacterNetwork-main/data/dataset/╜Φ╢1⁄2╬≈╡─╨í╚╦░ó└≥░ú╡┘/edges.csv]

sources	targets	relationNames	directions
l:56164496	l:8927402	好友	0
l:56164496	l:64836574	朋友	0
l:64835853	l:56164496	怀疑	1
l:64835885	l:56164496	母女	2
l:64835883	l:56164496	父女	2
l:8927402	l:64835853	上下级	2
l:8927402	l:64835883	帮助	1
l:8927402	l:64835885	帮助	1
l:64835884	l:8927402	亲戚	0
l:64836574	l:8927402	刺杀	1
l:64835883	l:64835885	夫妻	2
l:64835853	l:64835885	对手	0
l:64836574	l:64835885	帮助	1
l:64836574	l:64835883	帮助	1
l:64835884	l:64835853	雇佣	1
