# Supplementary material for: Uncovering Structure—Rating Associations in Animated Film Character Networks
Source: Entropy (Basel). 2025 Aug 29;27(9):914. doi: 10.3390/e27090914 (PMC12469051; doi:10.3390/e27090914)
Supplement: Supplementary file 1 [file entropy-27-00914-s001.zip › MovieCharacterNetwork-main/data/dataset/╜Φ╢1⁄2╬≈╡─╨í╚╦░ó└≥░ú╡┘/vertices.csv]

lemmaId	lemmaTitle	itemDesc	lemmaType	cnt
56164496	阿莉埃蒂		0
8927402	翔		0
64835885	霍米莉		0
64835883	波特		0
64836574	斯皮勒		0
64835884	牧贞子		0
64835853	阿春	家佣	3
