# Supplementary material for: Uncovering Structure—Rating Associations in Animated Film Character Networks
Source: Entropy (Basel). 2025 Aug 29;27(9):914. doi: 10.3390/e27090914 (PMC12469051; doi:10.3390/e27090914)
Supplement: Supplementary file 1 [file entropy-27-00914-s001.zip › MovieCharacterNetwork-main/data/dataset/╜⌐╩1⁄4╨┬─∩/edges.csv]

sources	targets	relationNames	directions
l:64484970	l:64484977	喜欢	0
l:64484970	l:64484968	帮助	1
l:64484984	l:64484970	伤害	1
l:64484236	l:64484970	帮助	1
l:64484246	l:64484970	帮助	1
l:64484249	l:64484970	帮助	1
l:64484255	l:64484970	帮助	1
l:64484979	l:64484970	母子	2
l:64484978	l:64484970	父子	2
l:64484240	l:64484970	观察	1
l:64484252	l:64484970	观察	1
l:64484257	l:64484970	观察	1
l:64484933	l:64484970	观察	1
l:64484981	l:64484970	长辈·晚辈	2
l:64484982	l:64484970	长辈·晚辈	2
l:64484968	l:64484977	帮助	1
l:64484968	l:64484240	朋友	0
l:64484968	l:64484246	朋友	0
l:64484968	l:64484249	朋友	0
l:64484968	l:64484255	朋友	0
l:64484236	l:64484968	帮助	1
l:64484984	l:64484968	杀害	1
l:64484977	l:64484252	主仆	2
l:64484977	l:64484257	主仆	2
l:64484984	l:64484977	伤害	1
l:64484982	l:64484977	母女	2
l:64484981	l:64484977	父女	2
l:64484244	l:64484977	观察	1
l:64484933	l:64484977	观察	1
l:64484978	l:64484977	长辈·晚辈	2
l:64484979	l:64484977	长辈·晚辈	2
l:64484979	l:64484981	合作	0
l:64484979	l:64484982	合作	0
l:64484979	l:64484244	观察	1
l:64484979	l:64484933	观察	1
l:64484978	l:64484979	夫妻	2
l:64484978	l:64484981	合作	0
l:64484978	l:64484982	合作	0
l:64484978	l:64484244	观察	1
l:64484978	l:64484933	观察	1
l:64484982	l:64484252	主仆	2
l:64484982	l:64484257	主仆	2
l:64484982	l:64484244	观察	1
l:64484982	l:64484933	观察	1
l:64484982	l:64484984	长辈·晚辈	2
l:64484981	l:64484982	夫妻	2
l:64484981	l:64484252	主仆	2
l:64484981	l:64484257	主仆	2
l:64484981	l:64484244	观察	1
l:64484981	l:64484933	观察	1
l:64484981	l:64484984	长辈·晚辈	2
l:64484984	l:64484244	利用	1
l:64484240	l:64484984	观察	1
l:64484246	l:64484984	观察	1
l:64484249	l:64484984	观察	1
l:64484933	l:64484984	观察	1
l:64484240	l:64484246	朋友	0
l:64484240	l:64484249	朋友	0
l:64484240	l:64484255	朋友	0
l:64484246	l:64484249	朋友	0
l:64484246	l:64484255	朋友	0
l:64484249	l:64484255	朋友	0
