# Supplementary material for: Uncovering Structure—Rating Associations in Animated Film Character Networks
Source: Entropy (Basel). 2025 Aug 29;27(9):914. doi: 10.3390/e27090914 (PMC12469051; doi:10.3390/e27090914)
Supplement: Supplementary file 1 [file entropy-27-00914-s001.zip › MovieCharacterNetwork-main/data/dataset/╜⌐╩1⁄4╨┬─∩/vertices.csv]

lemmaId	lemmaTitle	itemDesc	lemmaType	cnt
64484970	维克多·范·多特	渔业公子	0
64484968	艾米丽	僵尸新娘	0
64484977	维多利亚·埃弗格特	没落贵族公主	0
64484979	内尔·范·多特	暴发户	0
64484978	威廉·范·多特	暴发户渔业大亨	0
64484982	毛德琳·艾弗格拉	没落贵族	0
64484981	菲尼斯·艾弗格拉	没落贵族家主	0
64484984	巴克斯·比滕	公爵	0
64484933	帕斯特·高斯威	牧师	0
64484236	骨奈克元老		3
64484240	蛆		3
64484244	街头公告员		3
64484246	杰纳勒尔	将军	3
64484249	骷髅头		3
64484252	埃米尔		3
64484255	保罗		3
64484257	希尔德加德	女仆	3
