# Supplementary material for: Uncovering Structure—Rating Associations in Animated Film Character Networks
Source: Entropy (Basel). 2025 Aug 29;27(9):914. doi: 10.3390/e27090914 (PMC12469051; doi:10.3390/e27090914)
Supplement: Supplementary file 1 [file entropy-27-00914-s001.zip › MovieCharacterNetwork-main/data/dataset/╣1⁄2┼ú└·╧╒╝╟/edges.csv]

sources	targets	relationNames	directions
l:61926752	l:61925157	伙伴	1
l:61926752	l:61925160	伙伴	1
l:61926752	l:61925178	伙伴	1
l:61926752	l:61925211	发小	1
l:61926752	l:61925280	发小	1
l:61926752	l:61926757	发小	1
l:61926752	l:61925179	对手	1
l:61926752	l:61925276	对手	1
l:61926752	l:61925278	对手	1
l:61926752	l:61925282	对手	1
l:61926752	l:61925284	对手	1
l:61926752	l:61924837	帮助	1
l:61926752	l:61925207	朋友	1
l:61926752	l:61925277	朋友	1
l:61926752	l:61925248	欢喜冤家	1
l:61926752	l:61924846	观察	1
l:61925158	l:61926752	帮助	1
l:61925279	l:61926752	帮助	1
l:61925281	l:61926752	帮助	1
l:61925283	l:61926752	父子	2
l:61924840	l:61926752	观察	1
l:61924842	l:61926752	观察	1
l:61925034	l:61926752	长辈·晚辈	2
l:61925248	l:61925178	伙伴	1
l:61925248	l:61925207	同伴	1
l:61925248	l:61925211	同伴	1
l:61925248	l:61925277	同伴	1
l:61925248	l:61926757	同伴	1
l:61925248	l:61925280	对手	1
l:61925158	l:61925248	同伴	1
l:61925279	l:61925248	同伴	1
l:61925281	l:61925248	同伴	1
l:61925179	l:61925248	对手	1
l:61925276	l:61925248	对手	1
l:61925278	l:61925248	对手	1
l:61925157	l:61925248	观察	1
l:61925282	l:61925248	观察	1
l:61925284	l:61925248	观察	1
l:61925178	l:61925157	伙伴	1
l:61925178	l:61925207	观察	1
l:61925178	l:61925211	观察	1
l:61925178	l:61925277	观察	1
l:61925178	l:61925280	观察	1
l:61925178	l:61926757	观察	1
l:61925160	l:61925178	父女	2
l:61925158	l:61925207	同伴	1
l:61925158	l:61925211	同伴	1
l:61925158	l:61925277	同伴	1
l:61925158	l:61925280	同伴	1
l:61925158	l:61926757	同伴	1
l:61925158	l:61925279	姐弟	2
l:61925158	l:61925281	姐弟	2
l:61925158	l:61925282	对手	1
l:61925158	l:61925284	观察	1
l:61925281	l:61925279	兄弟	2
l:61925281	l:61925207	同伴	1
l:61925281	l:61925211	同伴	1
l:61925281	l:61925277	同伴	1
l:61925281	l:61925280	同伴	1
l:61925281	l:61926757	同伴	1
l:61925281	l:61925282	对手	1
l:61925281	l:61925284	观察	1
l:61925279	l:61925207	同伴	1
l:61925279	l:61925211	同伴	1
l:61925279	l:61925277	同伴	1
l:61925279	l:61925280	同伴	1
l:61925279	l:61926757	同伴	1
l:61925279	l:61925282	对手	1
l:61925279	l:61925284	观察	1
l:61925207	l:61924837	帮助	1
l:61925277	l:61924837	帮助	1
l:61925280	l:61925211	发小	1
l:61925280	l:61926757	发小	1
l:61925280	l:61925207	同伴	1
l:61925280	l:61925277	同伴	1
l:61925034	l:61925280	父子	2
l:61925157	l:61925280	观察	1
l:61925282	l:61925280	观察	1
l:61925284	l:61925280	观察	1
l:61925283	l:61925280	长辈·晚辈	2
l:61926757	l:61925211	发小	1
l:61926757	l:61925207	同伴	1
l:61926757	l:61925277	同伴	1
l:61925179	l:61926757	对手	1
l:61925276	l:61926757	对手	1
l:61925278	l:61926757	对手	1
l:61925157	l:61926757	观察	1
l:61925282	l:61926757	观察	1
l:61925284	l:61926757	观察	1
l:61925034	l:61926757	长辈·晚辈	2
l:61925283	l:61926757	长辈·晚辈	2
l:61925277	l:61925207	同伴	1
l:61925277	l:61925211	同伴	1
l:61925179	l:61925277	对手	1
l:61925276	l:61925277	对手	1
l:61925278	l:61925277	对手	1
l:61925157	l:61925277	观察	1
l:61925282	l:61925277	观察	1
l:61925284	l:61925277	观察	1
l:61925034	l:61925211	长辈·晚辈	2
l:61925283	l:61925034	对手	1
l:61925211	l:61925207	同伴	1
l:61925179	l:61925211	对手	1
l:61925276	l:61925211	对手	1
l:61925278	l:61925211	对手	1
l:61925157	l:61925211	观察	1
l:61925282	l:61925211	观察	1
l:61925284	l:61925211	观察	1
l:61925283	l:61925211	长辈·晚辈	2
l:61925179	l:61925207	对手	1
l:61925276	l:61925207	对手	1
l:61925278	l:61925207	对手	1
l:61925157	l:61925207	观察	1
l:61925282	l:61925207	观察	1
l:61925284	l:61925207	观察	1
l:61925284	l:61925282	合作	1
l:61925179	l:61925276	伙伴	1
l:61925179	l:61925278	伙伴	1
l:61925276	l:61925278	伙伴	1
l:61925160	l:61925157	伙伴	1
l:61924840	l:61924842	搭档	1
l:61924840	l:61924846	观察	1
l:61924842	l:61924846	观察	1
