# Supplementary material for: Uncovering Structure—Rating Associations in Animated Film Character Networks
Source: Entropy (Basel). 2025 Aug 29;27(9):914. doi: 10.3390/e27090914 (PMC12469051; doi:10.3390/e27090914)
Supplement: Supplementary file 1 [file entropy-27-00914-s001.zip › MovieCharacterNetwork-main/data/dataset/╣1⁄2┼ú└·╧╒╝╟/vertices.csv]

lemmaId	lemmaTitle	itemDesc	lemmaType	cnt
61926752	费迪南	西班牙公牛	0
61925248	卢佩	山羊	0
61925178	妮娜		0
61925158	小春	刺猬	0
61925281	小夏	刺猬	0
61925279	小冬	刺猬	0
61924837	兔兔	兔子	3
61925280	瓦连特	斗牛	0
61926757	脆骨	斗牛	0
61925277	安格斯	斗牛	0
61925034	瓦连特父亲	斗牛	3
61925211	瓜波	斗牛	0
61925207	马基纳	斗牛	0
61925284	厄尔·普利麦罗	斗牛大师	0
61925179	格丽塔	马	0
61925276	克劳斯	马	0
61925278	汉斯	马	0
61925160	胡安	农场主	0
61925157	派哥	狗	0
61925282	莫雷诺	公牛之家老板	0
61925283	拉夫	斗牛	0
61924840	高修女		3
61924842	矮修女		3
61924846	瓷器店店主		3
