# Supplementary material for: Uncovering Structure—Rating Associations in Animated Film Character Networks
Source: Entropy (Basel). 2025 Aug 29;27(9):914. doi: 10.3390/e27090914 (PMC12469051; doi:10.3390/e27090914)
Supplement: Supplementary file 1 [file entropy-27-00914-s001.zip › MovieCharacterNetwork-main/data/dataset/▒∙╤⌐╞μ╘╡/edges.csv]

sources	targets	relationNames	directions
l:13014248	l:13838667	好友	1
l:16847272	l:13014248	利用	1
l:16847404	l:13014248	喜欢	1
l:5279879	l:13014248	姐妹	2
l:61813212	l:13014248	客户	1
l:61813205	l:13014248	敌人	1
l:61811188	l:13014248	父女	2
l:5279879	l:13838667	好友	1
l:5279879	l:16847404	好友	1
l:16847272	l:5279879	敌人	1
l:61813205	l:5279879	敌人	1
l:61811188	l:5279879	父女	2
l:13838667	l:16847404	好友	1
l:61813212	l:16847404	客户	1
l:16847272	l:16847404	敌人	1
l:61813205	l:16847404	敌人	1
l:16847272	l:61813205	合作	1
