# Supplementary material for: Uncovering Structure—Rating Associations in Animated Film Character Networks
Source: Entropy (Basel). 2025 Aug 29;27(9):914. doi: 10.3390/e27090914 (PMC12469051; doi:10.3390/e27090914)
Supplement: Supplementary file 1 [file entropy-27-00914-s001.zip › MovieCharacterNetwork-main/data/dataset/▒∙╤⌐╞μ╘╡/vertices.csv]

lemmaId	lemmaTitle	itemDesc	lemmaType	cnt
13014248	安娜		0
5279879	艾莎		0
16847404	克斯托夫	野外生存者	0
13838667	雪宝	雪人	0
16847272	汉斯	邻国小岛的王子	0
61813205	威斯顿	公爵	0
61813212	奥肯		0
61811188	国王		3
