# Supplementary material for: Uncovering Structure—Rating Associations in Animated Film Character Networks
Source: Entropy (Basel). 2025 Aug 29;27(9):914. doi: 10.3390/e27090914 (PMC12469051; doi:10.3390/e27090914)
Supplement: Supplementary file 1 [file entropy-27-00914-s001.zip › MovieCharacterNetwork-main/data/dataset/┤╠Γ1⁄4╦≈─ß┐╦/edges.csv]

sources	targets	relationNames	directions
l:62115396	l:62115403	同伴	1
l:62115396	l:62116743	同伴	1
l:62115396	l:62115390	对手	1
l:62115396	l:62115400	对手	1
l:62115396	l:62116739	对手	1
l:62115396	l:62116740	对手	1
l:62115396	l:62116736	挚友	1
l:62115396	l:62116737	挚友	1
l:62116738	l:62115396	养母子	2
l:62115392	l:62115396	客户	1
l:62116741	l:62115396	帮助	1
l:62116744	l:62115396	调查	1
l:62122021	l:62115396	调查	1
l:62116736	l:62116741	亲戚	1
l:62116736	l:62115403	同伴	1
l:62116736	l:62116744	同伴	1
l:62116736	l:62116737	夫妻	2
l:62116736	l:62116743	好友	1
l:62116736	l:62115390	对手	1
l:62116736	l:62115400	对手	1
l:62116736	l:62116739	对手	1
l:62116740	l:62116736	亲戚	1
l:62115392	l:62116736	客户	1
l:62116737	l:62115403	同伴	1
l:62116737	l:62116743	同伴	1
l:62116737	l:62116744	同伴	1
l:62116737	l:62116741	姨母·外甥女	2
l:62116737	l:62115400	对手	1
l:62116740	l:62116737	姐妹	2
l:62115400	l:62116739	上下级	2
l:62115400	l:62115390	伤害	1
l:62115400	l:62116743	对手	1
l:62115400	l:62116744	对手	1
l:62122021	l:62115400	协助	1
l:62116739	l:62115390	咨询	1
l:62116739	l:62122021	咨询	1
l:62116739	l:62116743	观察	1
l:62116740	l:62115403	同伴	1
l:62116740	l:62116741	母女	2
l:62116741	l:62115403	同伴	1
l:62116743	l:62116744	同伴	1
l:62115392	l:62115390	客户	1
