# Supplementary material for: Uncovering Structure—Rating Associations in Animated Film Character Networks
Source: Entropy (Basel). 2025 Aug 29;27(9):914. doi: 10.3390/e27090914 (PMC12469051; doi:10.3390/e27090914)
Supplement: Supplementary file 1 [file entropy-27-00914-s001.zip › MovieCharacterNetwork-main/data/dataset/┤╠Γ1⁄4╦≈─ß┐╦/vertices.csv]

lemmaId	lemmaTitle	itemDesc	lemmaType	cnt
62115396	索尼克	疾速蓝色刺猬	3
62116736	托马斯·沃卓斯基	碧丘镇警长	0
62116737	麦迪·沃卓斯基	碧丘镇兽医	0
62115400	蛋头博士	科学家	3
62116739	斯通	特工	0
62122021	本宁顿	少校	0
62116740	瑞秋		0
62116741	乔乔		0
62116743	韦德·威波	碧丘镇警员	0
62115392	服务员	活塞酒吧服务员	3
62116738	长爪	外星球猫头鹰	0
62116744	卡尔	碧丘镇居民	0
62115403	奥兹	宠物狗	3
62115390	酒吧客人		3
