# Supplementary material for: Uncovering Structure—Rating Associations in Animated Film Character Networks
Source: Entropy (Basel). 2025 Aug 29;27(9):914. doi: 10.3390/e27090914 (PMC12469051; doi:10.3390/e27090914)
Supplement: Supplementary file 1 [file entropy-27-00914-s001.zip › MovieCharacterNetwork-main/data/dataset/╣a╖≥╨▄├¿/edges.csv]

sources	targets	relationNames	directions
l:5684896	l:10756235	对手	1
l:4862841	l:5684896	养父子	2
l:3627798	l:5684896	同门	1
l:4573089	l:5684896	同门	1
l:8995944	l:5684896	同门	1
l:10815618	l:5684896	同门	1
l:5751844	l:5684896	师徒	2
l:5751844	l:10756235	养父子	2
l:5751844	l:1054396	师徒	2
l:5751844	l:3627798	师徒	2
l:5751844	l:4573089	师徒	2
l:5751844	l:8995944	师徒	2
l:5751844	l:10815618	师徒	2
l:19626581	l:5751844	师徒	2
l:10756235	l:1054396	对手	1
l:10756235	l:3627798	对手	1
l:10756235	l:4573089	对手	1
l:10756235	l:8995944	对手	1
l:10756235	l:10815618	对手	1
l:19626581	l:10756235	对手	1
l:4573089	l:1054396	同门	1
l:4573089	l:3627798	同门	1
l:4573089	l:8995944	同门	1
l:4573089	l:10815618	同门	1
l:4862841	l:4573089	长辈·晚辈	2
l:10815618	l:1054396	同门	1
l:10815618	l:3627798	同门	1
l:10815618	l:8995944	同门	1
l:4862841	l:10815618	长辈·晚辈	2
l:3627798	l:1054396	同门	1
l:3627798	l:8995944	同门	1
l:4862841	l:3627798	长辈·晚辈	2
l:8995944	l:1054396	同门	1
l:4862841	l:8995944	长辈·晚辈	2
l:4862841	l:1054396	长辈·晚辈	2
