# Supplementary material for: Uncovering Structure—Rating Associations in Animated Film Character Networks
Source: Entropy (Basel). 2025 Aug 29;27(9):914. doi: 10.3390/e27090914 (PMC12469051; doi:10.3390/e27090914)
Supplement: Supplementary file 1 [file entropy-27-00914-s001.zip › MovieCharacterNetwork-main/data/dataset/╣a╖≥╨▄├¿/vertices.csv]

lemmaId	lemmaTitle	itemDesc	lemmaType	cnt
5684896	阿宝		0
5751844	浣熊师傅		0
10756235	太郎		0
19626581	乌龟大师		0
4573089	悍娇虎		0
10815618	灵鹤		0
3627798	快螳螂		0
8995944	俏小龙		0
1054396	金猴		0
4862841	平先生		0
