# Supplementary material for: Uncovering Structure—Rating Associations in Animated Film Character Networks
Source: Entropy (Basel). 2025 Aug 29;27(9):914. doi: 10.3390/e27090914 (PMC12469051; doi:10.3390/e27090914)
Supplement: Supplementary file 1 [file entropy-27-00914-s001.zip › MovieCharacterNetwork-main/data/dataset/▒Σ╔φ╠╪╣ñ/edges.csv]

sources	targets	relationNames	directions
l:62464853	l:62464857	对手	1
l:62464853	l:53889657	搭档	1
l:62464856	l:62464853	上下级	2
l:62464359	l:62464853	单恋	1
l:62464362	l:62464853	崇拜	1
l:62464348	l:62464853	调查	1
l:62464354	l:62464853	调查	1
l:62464854	l:62464853	调查	1
l:62464855	l:62464853	陷害	1
l:53889657	l:62464362	伙伴	1
l:53889657	l:62464359	室友	1
l:53889657	l:62464857	对手	1
l:53889657	l:62464855	敌人	1
l:62464856	l:53889657	上下级	2
l:62464858	l:53889657	母子	2
l:62464348	l:53889657	调查	1
l:62464354	l:53889657	调查	1
l:62464854	l:53889657	调查	1
l:62464854	l:62464362	同伴	1
l:62464854	l:62464857	对手	1
l:62464854	l:62464348	属下	2
l:62464854	l:62464354	属下	2
l:62464854	l:62464855	敌人	1
l:62464856	l:62464854	上下级	2
l:62464359	l:62464854	帮助	1
l:62464855	l:62464359	对手	1
l:62464855	l:62464362	对手	1
l:62464855	l:62464856	对手	1
l:62464855	l:62464348	敌人	1
l:62464855	l:62464354	敌人	1
l:62464857	l:62464855	客户	1
l:62464348	l:62464354	同事	1
l:62464348	l:62464359	同伴	1
l:62464348	l:62464362	同伴	1
l:62464348	l:62464857	对手	1
l:62464856	l:62464348	上下级	2
l:62464354	l:62464359	同伴	1
l:62464354	l:62464362	同伴	1
l:62464354	l:62464857	对手	1
l:62464856	l:62464354	上下级	2
l:62464856	l:62464857	对手	1
l:62464857	l:62464359	对手	1
l:62464857	l:62464362	对手	1
l:62464359	l:62464362	伙伴	1
