# Supplementary material for: Uncovering Structure—Rating Associations in Animated Film Character Networks
Source: Entropy (Basel). 2025 Aug 29;27(9):914. doi: 10.3390/e27090914 (PMC12469051; doi:10.3390/e27090914)
Supplement: Supplementary file 1 [file entropy-27-00914-s001.zip › MovieCharacterNetwork-main/data/dataset/▒Σ╔φ╠╪╣ñ/vertices.csv]

lemmaId	lemmaTitle	itemDesc	lemmaType	cnt
62464853	兰斯·斯特林	情报局超级特工	0
53889657	沃尔特	情报局科学家	0
62464854	玛茜·卡佩尔	内务部负责人	0
62464855	凯勒·基利安	恐怖分子	0
62464348	千里眼	内务部员工	3
62464354	顺风耳	内务部员工	3
62464856	乔伊·詹金斯	情报局局长	0
62464857	木村胜	军火商	0
62464858	温迪·贝克特	英雄警官	0
62464359	心肝	鸽子	3
62464362	杰夫	墨西哥鸽子	3
