# Supplementary material for: Uncovering Structure—Rating Associations in Animated Film Character Networks
Source: Entropy (Basel). 2025 Aug 29;27(9):914. doi: 10.3390/e27090914 (PMC12469051; doi:10.3390/e27090914)
Supplement: Supplementary file 1 [file entropy-27-00914-s001.zip › MovieCharacterNetwork-main/data/dataset/├√╒∞╠╜┐┬─╧▒┤┐╦╜╓╡─═÷┴Θ/centerPoint.csv]

centerPoint	value
[62832523, 62832524]	protagonist
