# Supplementary material for: Uncovering Structure—Rating Associations in Animated Film Character Networks
Source: Entropy (Basel). 2025 Aug 29;27(9):914. doi: 10.3390/e27090914 (PMC12469051; doi:10.3390/e27090914)
Supplement: Supplementary file 1 [file entropy-27-00914-s001.zip › MovieCharacterNetwork-main/data/dataset/├√╒∞╠╜┐┬─╧▒┤┐╦╜╓╡─═÷┴Θ/edges.csv]

sources	targets	relationNames	directions
l:62832523	l:62832486	伙伴	1
l:62832523	l:62713140	同伴	1
l:62832523	l:62713144	同伴	1
l:62832523	l:62832499	同伴	1
l:62832523	l:62832483	咨询	1
l:62832523	l:62832503	咨询	1
l:62832523	l:62832505	咨询	1
l:62832523	l:62832510	咨询	1
l:62832523	l:62832535	好友	1
l:62832523	l:62832537	好友	1
l:62832523	l:62832540	好友	1
l:62832523	l:18673310	对手	1
l:62832523	l:57008524	对手	1
l:62832523	l:62832492	对手	1
l:62832523	l:62832494	对手	1
l:62832523	l:62832498	帮助	1
l:62832523	l:62713142	观察	1
l:62832523	l:6544232	调查	1
l:62832523	l:62713141	调查	1
l:62713145	l:62832523	保护	1
l:62832531	l:62832523	保护	1
l:62832488	l:62832523	帮助	1
l:62832524	l:62832523	怀疑	1
l:62832519	l:62832523	父子	2
l:62832515	l:62832523	长辈·晚辈	2
l:62832527	l:62832523	长辈·晚辈	2
l:62832524	l:62713140	伙伴	1
l:62832524	l:62713144	伙伴	1
l:62832524	l:62713145	伙伴	1
l:62832524	l:62832531	伙伴	1
l:62832524	l:62832535	伙伴	1
l:62832524	l:62832537	伙伴	1
l:62832524	l:62832540	伙伴	1
l:62832524	l:62832483	咨询	1
l:62832524	l:57008524	对手	1
l:62832524	l:62832492	对手	1
l:62832524	l:62832494	对手	1
l:62832524	l:62832498	帮助	1
l:62832524	l:62832499	闺蜜	1
l:62832529	l:62832524	喜欢	1
l:18673310	l:62832524	挟持	1
l:62832486	l:62832524	欺骗	1
l:62832527	l:62832524	父女	2
l:62832515	l:62832524	长辈·晚辈	2
l:62832519	l:62832524	长辈·晚辈	2
l:62832527	l:62832503	同伴	1
l:62832527	l:62832505	同伴	1
l:62832527	l:62832510	同伴	1
l:62832527	l:57008524	对手	1
l:62832527	l:62713140	对手	1
l:62832527	l:62713144	对手	1
l:62832527	l:62713145	对手	1
l:62832527	l:62832515	朋友	1
l:62832527	l:62832519	朋友	1
l:62832527	l:62713141	观察	1
l:62832527	l:62713142	观察	1
l:62832527	l:62832499	长辈·晚辈	2
l:62832527	l:62832531	长辈·晚辈	2
l:62832527	l:62832535	长辈·晚辈	2
l:62832527	l:62832537	长辈·晚辈	2
l:62832527	l:62832540	长辈·晚辈	2
l:62832531	l:62713140	伙伴	1
l:62832531	l:62713144	伙伴	1
l:62832531	l:62713145	伙伴	1
l:62832531	l:62832535	同学	1
l:62832531	l:62832537	同学	1
l:62832531	l:62832540	同学	1
l:62832531	l:57008524	对手	1
l:62832531	l:62832492	对手	1
l:62832531	l:62832494	对手	1
l:62832531	l:62832498	帮助	1
l:62832486	l:62832531	利用	1
l:18673310	l:62832531	对手	1
l:62832483	l:62832531	长辈·晚辈	2
l:62832499	l:62832531	长辈·晚辈	2
l:62832515	l:62832531	长辈·晚辈	2
l:62832535	l:62713140	伙伴	1
l:62832535	l:62713144	伙伴	1
l:62832535	l:62713145	伙伴	1
l:62832535	l:57008524	对手	1
l:62832535	l:62832492	对手	1
l:62832535	l:62832494	对手	1
l:62832535	l:62832498	帮助	1
l:62832535	l:62832540	挚友	1
l:62832486	l:62832535	利用	1
l:18673310	l:62832535	对手	1
l:62832537	l:62832535	暗恋	1
l:62832483	l:62832535	长辈·晚辈	2
l:62832499	l:62832535	长辈·晚辈	2
l:62832515	l:62832535	长辈·晚辈	2
l:62832537	l:62713140	伙伴	1
l:62832537	l:62713144	伙伴	1
l:62832537	l:62713145	伙伴	1
l:62832537	l:57008524	对手	1
l:62832537	l:62832494	对手	1
l:62832537	l:62832540	挚友	1
l:62832486	l:62832537	利用	1
l:62832492	l:62832537	杀害	1
l:62832483	l:62832537	长辈·晚辈	2
l:62832499	l:62832537	长辈·晚辈	2
l:62832515	l:62832537	长辈·晚辈	2
l:62832540	l:62713140	伙伴	1
l:62832540	l:62713144	伙伴	1
l:62832540	l:62713145	伙伴	1
l:62832540	l:57008524	对手	1
l:62832540	l:62832492	对手	1
l:62832540	l:62832494	对手	1
l:62832540	l:62832498	帮助	1
l:62832486	l:62832540	利用	1
l:18673310	l:62832540	对手	1
l:62832483	l:62832540	长辈·晚辈	2
l:62832499	l:62832540	长辈·晚辈	2
l:62832515	l:62832540	长辈·晚辈	2
l:6544232	l:62832486	创造	1
l:62832499	l:6544232	同伴	1
l:62713141	l:6544232	控制	1
l:62713142	l:6544232	父子	2
l:57008524	l:62713140	朋友	1
l:57008524	l:62713144	朋友	1
l:57008524	l:62713145	朋友	1
l:62832486	l:57008524	利用	1
l:62832499	l:57008524	对手	1
l:2566976	l:57008524	爷孙	2
l:62713140	l:62832498	保护	1
l:62713140	l:62713144	好友	1
l:62713140	l:62713145	好友	1
l:62713140	l:62832492	对手	1
l:62713140	l:62832494	对手	1
l:62832486	l:62713140	利用	1
l:18673310	l:62713140	对手	1
l:62832499	l:62713140	对手	1
l:62832483	l:62713140	长辈·晚辈	2
l:62713144	l:62832498	保护	1
l:62713144	l:62713145	好友	1
l:62713144	l:62832492	对手	1
l:62713144	l:62832494	对手	1
l:62832486	l:62713144	利用	1
l:18673310	l:62713144	对手	1
l:62832499	l:62713144	对手	1
l:62713146	l:62713144	爷孙	2
l:62832483	l:62713144	长辈·晚辈	2
l:62713145	l:62832492	对手	1
l:62832486	l:62713145	利用	1
l:62832499	l:62713145	对手	1
l:62832483	l:62713145	长辈·晚辈	2
l:62832519	l:62832503	合作	1
l:62832519	l:62832505	合作	1
l:62832519	l:62832510	合作	1
l:62832519	l:62713142	大学同学	1
l:62832519	l:62832515	好友	1
l:62832515	l:62832503	合作	1
l:62832515	l:62832505	合作	1
l:62832515	l:62832510	合作	1
l:62832515	l:62713141	观察	1
l:62832515	l:62713142	调查	1
l:62832510	l:62832503	上下级	2
l:62832510	l:62832505	同事	1
l:62832510	l:62832490	咨询	1
l:62832510	l:62713141	警察·罪犯	1
l:62832510	l:62713142	调查	1
l:62832505	l:62832503	上下级	2
l:62832505	l:62713141	警察·罪犯	1
l:62832505	l:62713142	调查	1
l:62832503	l:62713141	警察·罪犯	1
l:62832503	l:62713142	调查	1
l:2566976	l:62713146	朋友	1
l:62713141	l:62832490	上下级	2
l:62713141	l:62713142	杀害	1
l:62832486	l:62713141	仇人	1
l:62832490	l:62713142	观察	1
l:62832494	l:62832498	利用	1
l:62832494	l:62832492	心腹	1
l:62832494	l:18673310	手下	2
l:62832486	l:62832494	创造	1
l:62832486	l:62832492	创造	1
l:18673310	l:62832498	刺杀	1
l:62832486	l:18673310	创造	1
l:62832486	l:62832498	创造	1
l:62832486	l:62832483	创造	1
l:62832486	l:62832488	创造	1
