# Supplementary material for: Uncovering Structure—Rating Associations in Animated Film Character Networks
Source: Entropy (Basel). 2025 Aug 29;27(9):914. doi: 10.3390/e27090914 (PMC12469051; doi:10.3390/e27090914)
Supplement: Supplementary file 1 [file entropy-27-00914-s001.zip › MovieCharacterNetwork-main/data/dataset/├√╒∞╠╜┐┬─╧▒┤┐╦╜╓╡─═÷┴Θ/vertices.csv]

lemmaId	lemmaTitle	itemDesc	lemmaType	cnt
62832523	江户川柯南	小学生	3
62832524	毛利兰	帝丹高中高中生	3
62832527	毛利小五郎	侦探	3
62832529	工藤新一	高中生侦探	3
62832531	灰原哀	小学生	3
62832535	吉田步美	少年侦探团成员	3
62832537	小岛元太	少年侦探团团长	3
62832540	圆谷光彦	少年侦探团成员	3
6544232	泽田弘树	天才少年	0
57008524	诸星秀树		0
62713140	泷泽进也		0
62713144	江守晃		0
62713145	菊川清一郎		0
62832519	工藤优作	推理小说家	3
62832515	阿笠博士	发明家	3
62832510	目暮十三	警视厅警部	3
62832505	白鸟任三郎	警视厅警部	3
62832503	千叶和伸	警视厅巡查部长	3
62832499	铃木园子	铃木财团千金	3
62713146	江守哲之助	财阀系银行行长	0
62713141	托马斯·辛多拉	IT产业帝王	0
62713142	樫村忠彬		0
2566976	诸星登志夫		0
62832494	詹姆斯·莫里亚蒂	“茧”游戏NPC	3
62832492	塞巴斯蒂安·莫兰	“茧”游戏NPC	3
18673310	开膛手杰克	“茧”游戏NPC	0
62832498	艾琳·艾德勒	“茧”游戏NPC	3
62832483	哈德森太太	“茧”游戏NPC	3
62832486	诺亚方舟	人工智能	3
62832488	神秘的流浪者	“茧”游戏NPC	3
62832490	松井	发布会工作人员	3
