# Supplementary material for: Uncovering Structure—Rating Associations in Animated Film Character Networks
Source: Entropy (Basel). 2025 Aug 29;27(9):914. doi: 10.3390/e27090914 (PMC12469051; doi:10.3390/e27090914)
Supplement: Supplementary file 1 [file entropy-27-00914-s001.zip › MovieCharacterNetwork-main/data/dataset/──▀╕╓«─o═»╜╡╩└/edges.csv]

sources	targets	relationNames	directions
l:23268741	l:23630664	好友	1
l:23268741	l:23640574	对手	1
l:23268741	l:61198848	对手	1
l:23640548	l:23268741	师徒	2
l:23639779	l:23268741	母子	2
l:23639782	l:23268741	父子	2
l:23630664	l:61198848	对手	1
l:23640574	l:23630664	师徒	2
l:61198872	l:23630664	父子	2
l:23639782	l:61891394	主仆	2
l:23639782	l:23639779	夫妻	2
l:23639782	l:61891398	雇佣	1
l:23640548	l:23639782	帮助	1
l:23651845	l:23639782	帮助	1
l:23639779	l:61891394	主仆	2
l:23640548	l:23639779	帮助	1
l:61891398	l:23639779	帮助	1
l:23640548	l:23640574	师兄弟	2
l:23651845	l:23640548	师徒	2
l:23640574	l:61198872	利益	1
l:23640574	l:61891394	控制	1
l:23640574	l:61891398	控制	1
l:23651845	l:23640574	师徒	2
