# Supplementary material for: Uncovering Structure—Rating Associations in Animated Film Character Networks
Source: Entropy (Basel). 2025 Aug 29;27(9):914. doi: 10.3390/e27090914 (PMC12469051; doi:10.3390/e27090914)
Supplement: Supplementary file 1 [file entropy-27-00914-s001.zip › MovieCharacterNetwork-main/data/dataset/──▀╕╓«─o═»╜╡╩└/vertices.csv]

lemmaId	lemmaTitle	itemDesc	lemmaType	cnt
23268741	哪吒		0
23630664	敖丙		0
23639782	李靖		0
23639779	殷夫人		0
23640548	太乙真人		0
23640574	申公豹		0
23651845	元始天尊		0
61891394	李管家		3
61891398	接生婆		3
61198872	龙王		0
61198848	海夜叉		0
