# Supplementary material for: Uncovering Structure—Rating Associations in Animated Film Character Networks
Source: Entropy (Basel). 2025 Aug 29;27(9):914. doi: 10.3390/e27090914 (PMC12469051; doi:10.3390/e27090914)
Supplement: Supplementary file 1 [file entropy-27-00914-s001.zip › MovieCharacterNetwork-main/data/dataset/╧▓╤≥╤≥╙δ╗╥╠1⁄2└╟╓«═├─Ω╢Ñ▀╔▀╔/edges.csv]

sources	targets	relationNames	directions
l:63372033	l:33929	好友	0
l:63372033	l:4878939	好友	0
l:63372033	l:63372038	好友	0
l:63372033	l:63372043	好友	0
l:63372033	l:63372046	好友	0
l:63372033	l:63372047	好友	0
l:63372033	l:63372061	好友	0
l:63372033	l:2724614	敌人	0
l:63372033	l:18354954	敌人	0
l:63372033	l:18354977	敌人	0
l:63372033	l:18355124	敌人	0
l:63372033	l:50850085	敌人	0
l:63372033	l:50850096	敌人	0
l:63372033	l:63372057	敌人	0
l:63372033	l:63372230	敌人	0
l:63372066	l:63372033	母子	2
l:63372063	l:63372033	父子	2
l:63372051	l:63372033	长辈·晚辈	2
l:63372043	l:33929	好友	0
l:63372043	l:4878939	好友	0
l:63372043	l:63372038	好友	0
l:63372043	l:63372046	好友	0
l:63372043	l:63372047	好友	0
l:63372043	l:63372061	好友	0
l:63372043	l:2724614	敌人	0
l:63372043	l:18354954	敌人	0
l:63372043	l:18354977	敌人	0
l:63372043	l:18355124	敌人	0
l:63372043	l:50850085	敌人	0
l:63372043	l:50850096	敌人	0
l:63372043	l:63372057	敌人	0
l:63372043	l:63372230	敌人	0
l:63372051	l:63372043	长辈·晚辈	2
l:63372051	l:33929	好友	0
l:63372051	l:4878939	好友	0
l:63372051	l:2724614	敌人	0
l:63372051	l:18354954	敌人	0
l:63372051	l:18354977	敌人	0
l:63372051	l:18355124	敌人	0
l:63372051	l:50850085	敌人	0
l:63372051	l:50850096	敌人	0
l:63372051	l:63372057	敌人	0
l:63372051	l:63372230	敌人	0
l:63372051	l:63372038	长辈·晚辈	2
l:63372051	l:63372046	长辈·晚辈	2
l:63372051	l:63372047	长辈·晚辈	2
l:63372051	l:63372063	长辈·晚辈	2
l:63372051	l:63372066	长辈·晚辈	2
l:63372038	l:33929	好友	0
l:63372038	l:4878939	好友	0
l:63372038	l:63372046	好友	0
l:63372038	l:63372047	好友	0
l:63372038	l:63372061	好友	0
l:63372038	l:2724614	敌人	0
l:63372038	l:18354954	敌人	0
l:63372038	l:18354977	敌人	0
l:63372038	l:18355124	敌人	0
l:63372038	l:50850085	敌人	0
l:63372038	l:50850096	敌人	0
l:63372038	l:63372057	敌人	0
l:63372038	l:63372230	敌人	0
l:63372046	l:33929	好友	0
l:63372046	l:4878939	好友	0
l:63372046	l:63372047	好友	0
l:63372046	l:63372061	好友	0
l:63372046	l:2724614	敌人	0
l:63372046	l:18354954	敌人	0
l:63372046	l:18354977	敌人	0
l:63372046	l:18355124	敌人	0
l:63372046	l:50850085	敌人	0
l:63372046	l:50850096	敌人	0
l:63372046	l:63372057	敌人	0
l:63372046	l:63372230	敌人	0
l:63372047	l:33929	好友	0
l:63372047	l:4878939	好友	0
l:63372047	l:63372061	好友	0
l:63372047	l:2724614	敌人	0
l:63372047	l:18354954	敌人	0
l:63372047	l:18354977	敌人	0
l:63372047	l:18355124	敌人	0
l:63372047	l:50850085	敌人	0
l:63372047	l:50850096	敌人	0
l:63372047	l:63372057	敌人	0
l:63372047	l:63372230	敌人	0
l:63372057	l:33929	合作	0
l:63372057	l:4878939	合作	0
l:63372057	l:63372230	夫妻	2
l:63372057	l:2724614	敌人	0
l:63372057	l:18354954	敌人	0
l:63372057	l:18354977	敌人	0
l:63372057	l:18355124	敌人	0
l:63372057	l:50850085	敌人	0
l:63372057	l:50850096	敌人	0
l:63372057	l:63372061	父子	2
l:63372230	l:33929	合作	0
l:63372230	l:4878939	合作	0
l:63372230	l:2724614	敌人	0
l:63372230	l:18354954	敌人	0
l:63372230	l:18354977	敌人	0
l:63372230	l:18355124	敌人	0
l:63372230	l:50850085	敌人	0
l:63372230	l:50850096	敌人	0
l:63372230	l:63372061	母子	2
l:63372061	l:2724614	敌人	0
l:63372061	l:18354954	敌人	0
l:63372061	l:18354977	敌人	0
l:63372061	l:18355124	敌人	0
l:63372061	l:50850085	敌人	0
l:63372061	l:50850096	敌人	0
l:4878939	l:2724614	敌人	0
l:4878939	l:18354954	敌人	0
l:4878939	l:18354977	敌人	0
l:4878939	l:18355124	敌人	0
l:4878939	l:50850085	敌人	0
l:4878939	l:50850096	敌人	0
l:33929	l:4878939	姐弟	2
l:33929	l:2724614	敌人	0
l:33929	l:18354954	敌人	0
l:33929	l:18354977	敌人	0
l:33929	l:18355124	敌人	0
l:33929	l:50850085	敌人	0
l:33929	l:50850096	敌人	0
l:2724614	l:18354954	手下	2
l:2724614	l:18354977	手下	2
l:2724614	l:18355124	手下	2
l:2724614	l:50850085	手下	2
l:2724614	l:50850096	手下	2
l:63372063	l:63372066	夫妻	2
l:50850085	l:18354954	同伴	0
l:50850085	l:18354977	同伴	0
l:50850085	l:18355124	同伴	0
l:50850085	l:50850096	同伴	0
l:18355124	l:18354954	同伴	0
l:18355124	l:18354977	同伴	0
l:18355124	l:50850096	同伴	0
l:18354954	l:18354977	同伴	0
l:18354954	l:50850096	同伴	0
l:50850096	l:18354977	同伴	0
