# Supplementary material for: Uncovering Structure—Rating Associations in Animated Film Character Networks
Source: Entropy (Basel). 2025 Aug 29;27(9):914. doi: 10.3390/e27090914 (PMC12469051; doi:10.3390/e27090914)
Supplement: Supplementary file 1 [file entropy-27-00914-s001.zip › MovieCharacterNetwork-main/data/dataset/╧▓╤≥╤≥╙δ╗╥╠1⁄2└╟╓«═├─Ω╢Ñ▀╔▀╔/vertices.csv]

lemmaId	lemmaTitle	itemDesc	lemmaType	cnt
63372033	喜羊羊		3
63372043	懒羊羊		3
63372051	慢羊羊		3
63372038	美羊羊		3
63372046	沸羊羊		3
63372047	暖羊羊		3
63372057	灰太狼		3
63372230	红太狼		3
63372061	小灰灰		3
4878939	兔小乐		0
33929	月亮女王		0
2724614	苦瓜大王		0
63372063	智羊羊		3
63372066	丽羊羊		3
50850085	冬瓜		0
18355124	南瓜		0
18354954	西瓜		0
50850096	傻瓜		0
18354977	蜜瓜		0
