# Supplementary material for: Uncovering Structure—Rating Associations in Animated Film Character Networks
Source: Entropy (Basel). 2025 Aug 29;27(9):914. doi: 10.3390/e27090914 (PMC12469051; doi:10.3390/e27090914)
Supplement: Supplementary file 1 [file entropy-27-00914-s001.zip › MovieCharacterNetwork-main/data/dataset/╧▓╤≥╤≥╙δ╗╥╠1⁄2└╟╓«┐¬╨─┤│┴·─Ω/edges.csv]

sources	targets	relationNames	directions
l:64255879	l:6939547	主人·神兽	2
l:64255879	l:6938807	好友	0
l:64255879	l:6939253	好友	0
l:64255879	l:6939904	好友	0
l:64255879	l:7380515	好友	0
l:64255879	l:64255889	好友	0
l:64255879	l:64255901	好友	0
l:64255879	l:64255904	好友	0
l:64255879	l:64255911	好友	0
l:64255879	l:64255934	好友	0
l:64255879	l:6941183	对手	0
l:64255879	l:15819749	对手	0
l:64255879	l:16505532	对手	0
l:64255879	l:64255886	对手	0
l:64255879	l:64255930	对手	0
l:64255937	l:64255879	帮助	1
l:7572389	l:64255879	欺骗	1
l:64255946	l:64255879	母子	2
l:64255941	l:64255879	父子	2
l:64255922	l:64255879	长辈·晚辈	2
l:64255886	l:64255930	夫妻	2
l:64255886	l:6941183	对手	0
l:64255886	l:15819749	对手	0
l:64255886	l:16505532	对手	0
l:64255886	l:64255889	对手	0
l:64255886	l:64255901	对手	0
l:64255886	l:64255904	对手	0
l:64255886	l:64255911	对手	0
l:64255886	l:64255922	对手	0
l:64255886	l:64255934	父子	2
l:64255937	l:64255886	帮助	1
l:7572389	l:64255886	欺骗	1
l:64255889	l:6938807	主人·神兽	2
l:64255889	l:6939253	好友	0
l:64255889	l:6939547	好友	0
l:64255889	l:6939904	好友	0
l:64255889	l:7380515	好友	0
l:64255889	l:64255901	好友	0
l:64255889	l:64255904	好友	0
l:64255889	l:64255911	好友	0
l:64255889	l:64255934	好友	0
l:64255889	l:6941183	对手	0
l:64255889	l:15819749	对手	0
l:64255889	l:16505532	对手	0
l:64255889	l:64255930	对手	0
l:64255937	l:64255889	帮助	1
l:7572389	l:64255889	欺骗	1
l:64255922	l:64255889	长辈·晚辈	2
l:64255901	l:7380515	主人·神兽	2
l:64255901	l:6938807	好友	0
l:64255901	l:6939253	好友	0
l:64255901	l:6939547	好友	0
l:64255901	l:6939904	好友	0
l:64255901	l:64255904	好友	0
l:64255901	l:64255911	好友	0
l:64255901	l:64255934	好友	0
l:64255901	l:6941183	对手	0
l:64255901	l:15819749	对手	0
l:64255901	l:16505532	对手	0
l:64255901	l:64255930	对手	0
l:64255937	l:64255901	帮助	1
l:7572389	l:64255901	欺骗	1
l:64255922	l:64255901	长辈·晚辈	2
l:64255904	l:6939253	主人·神兽	2
l:64255904	l:6938807	好友	0
l:64255904	l:6939547	好友	0
l:64255904	l:6939904	好友	0
l:64255904	l:7380515	好友	0
l:64255904	l:64255911	好友	0
l:64255904	l:64255934	好友	0
l:64255904	l:6941183	对手	0
l:64255904	l:15819749	对手	0
l:64255904	l:16505532	对手	0
l:64255904	l:64255930	对手	0
l:64255937	l:64255904	帮助	1
l:7572389	l:64255904	欺骗	1
l:64255922	l:64255904	长辈·晚辈	2
l:64255911	l:6939904	主人·神兽	2
l:64255911	l:6938807	好友	0
l:64255911	l:6939253	好友	0
l:64255911	l:6939547	好友	0
l:64255911	l:7380515	好友	0
l:64255911	l:64255934	好友	0
l:64255911	l:6941183	对手	0
l:64255911	l:15819749	对手	0
l:64255911	l:16505532	对手	0
l:64255911	l:64255930	对手	0
l:64255937	l:64255911	帮助	1
l:7572389	l:64255911	欺骗	1
l:64255922	l:64255911	长辈·晚辈	2
l:64255922	l:6941183	对手	0
l:64255922	l:15819749	对手	0
l:64255922	l:16505532	对手	0
l:64255922	l:64255930	对手	0
l:64255922	l:64255934	长辈·晚辈	2
l:64255922	l:64255941	长辈·晚辈	2
l:64255922	l:64255946	长辈·晚辈	2
l:64255937	l:64255922	帮助	1
l:7572389	l:64255922	欺骗	1
l:64255930	l:6941183	对手	0
l:64255930	l:15819749	对手	0
l:64255930	l:16505532	对手	0
l:64255930	l:64255934	母子	2
l:64255937	l:64255930	帮助	1
l:7572389	l:64255930	欺骗	1
l:64255934	l:6938807	好友	0
l:64255934	l:6939253	好友	0
l:64255934	l:6939547	好友	0
l:64255934	l:6939904	好友	0
l:64255934	l:7380515	好友	0
l:64255934	l:6941183	对手	0
l:64255934	l:15819749	对手	0
l:64255934	l:16505532	对手	0
l:64255937	l:64255934	帮助	1
l:7572389	l:64255934	欺骗	1
l:7572389	l:6941183	控制	1
l:7572389	l:6938807	欺骗	1
l:7572389	l:6939253	欺骗	1
l:7572389	l:6939547	欺骗	1
l:7572389	l:6939904	欺骗	1
l:7572389	l:7380515	欺骗	1
l:64255937	l:6941183	对手	0
l:64255937	l:15819749	对手	0
l:64255937	l:16505532	对手	0
l:64255937	l:6938807	帮助	1
l:64255937	l:6939253	帮助	1
l:64255937	l:6939547	帮助	1
l:64255937	l:6939904	帮助	1
l:64255937	l:7380515	帮助	1
l:64255937	l:64255941	帮助	1
l:64255937	l:64255946	帮助	1
l:6941183	l:6938807	对手	0
l:6941183	l:6939253	对手	0
l:6941183	l:6939547	对手	0
l:6941183	l:6939904	对手	0
l:6941183	l:7380515	对手	0
l:6941183	l:64255941	对手	0
l:6941183	l:64255946	对手	0
l:6941183	l:15819749	手下	2
l:6941183	l:16505532	手下	2
l:64255941	l:64255946	夫妻	2
l:64255941	l:15819749	对手	0
l:64255941	l:16505532	对手	0
l:64255946	l:15819749	对手	0
l:64255946	l:16505532	对手	0
l:6939547	l:15819749	对手	0
l:6939547	l:16505532	对手	0
l:6939547	l:6938807	朋友	0
l:6939547	l:6939253	朋友	0
l:6939547	l:6939904	朋友	0
l:6939547	l:7380515	朋友	0
l:16505532	l:6938807	对手	0
l:16505532	l:6939253	对手	0
l:16505532	l:6939904	对手	0
l:16505532	l:7380515	对手	0
l:16505532	l:15819749	朋友	0
l:15819749	l:6938807	对手	0
l:15819749	l:6939253	对手	0
l:15819749	l:6939904	对手	0
l:15819749	l:7380515	对手	0
l:7380515	l:6938807	朋友	0
l:7380515	l:6939253	朋友	0
l:7380515	l:6939904	朋友	0
l:6938807	l:6939253	朋友	0
l:6938807	l:6939904	朋友	0
l:6939253	l:6939904	朋友	0
