# Supplementary material for: Uncovering Structure—Rating Associations in Animated Film Character Networks
Source: Entropy (Basel). 2025 Aug 29;27(9):914. doi: 10.3390/e27090914 (PMC12469051; doi:10.3390/e27090914)
Supplement: Supplementary file 1 [file entropy-27-00914-s001.zip › MovieCharacterNetwork-main/data/dataset/╧▓╤≥╤≥╙δ╗╥╠1⁄2└╟╓«┐¬╨─┤│┴·─Ω/vertices.csv]

lemmaId	lemmaTitle	itemDesc	lemmaType	cnt
64255879	喜羊羊	羊村村民	3
64255886	灰太狼	青青草原居民	3
64255889	美羊羊	羊村村民	3
64255901	沸羊羊	羊村村民	3
64255904	懒羊羊	羊村村民	3
64255911	暖羊羊	羊村村民	3
64255922	慢羊羊	羊村村长	3
64255930	红太狼	青青草原居民	3
64255934	小灰灰	青青草原居民	3
7572389	小黑龙		0
64255937	小神龙		3
6941183	机械大黑龙		0
64255941	智羊羊	科学家	3
64255946	丽羊羊	歌唱家	3
6939547	变色龙	龙龙战队成员	0
16505532	左护法		0
15819749	右护法		0
7380515	钻地龙	龙龙战队成员	0
6938807	轰龙龙	龙龙战队成员	0
6939253	濛濛龙	龙龙战队成员	0
6939904	七窍玲龙	龙龙战队成员	0
