# Supplementary material for: Uncovering Structure—Rating Associations in Animated Film Character Networks
Source: Entropy (Basel). 2025 Aug 29;27(9):914. doi: 10.3390/e27090914 (PMC12469051; doi:10.3390/e27090914)
Supplement: Supplementary file 1 [file entropy-27-00914-s001.zip › MovieCharacterNetwork-main/data/dataset/╧▓╤≥╤≥╙δ╗╥╠1⁄2└╟╓«┼ú╞°│σ╠∞/centerPoint.csv]

centerPoint	value
[8539283, 8539550, 63357655, 63357665]	protagonist
