# Supplementary material for: Uncovering Structure—Rating Associations in Animated Film Character Networks
Source: Entropy (Basel). 2025 Aug 29;27(9):914. doi: 10.3390/e27090914 (PMC12469051; doi:10.3390/e27090914)
Supplement: Supplementary file 1 [file entropy-27-00914-s001.zip › MovieCharacterNetwork-main/data/dataset/╧▓╤≥╤≥╙δ╗╥╠1⁄2└╟╓«┼ú╞°│σ╠∞/edges.csv]

sources	targets	relationNames	directions
l:8539283	l:8539550	利用	1
l:8539283	l:63357655	利用	1
l:8539283	l:63357665	利用	1
l:8539283	l:63357668	利用	1
l:8539283	l:63357673	利用	1
l:8539283	l:3306598	属下	2
l:8539550	l:63357693	利用	1
l:8539550	l:9443616	属下	2
l:63357655	l:8539550	好友	0
l:63357665	l:8539550	敌人	0
l:63357668	l:8539550	敌人	0
l:63357673	l:8539550	敌人	0
l:63357674	l:8539550	敌人	0
l:63357655	l:3306598	好友	0
l:63357655	l:63357665	好友	0
l:63357655	l:63357668	好友	0
l:63357655	l:63357673	好友	0
l:63357655	l:63357674	好友	0
l:63357655	l:63357708	好友	0
l:63357655	l:9443616	敌人	0
l:63357655	l:63357693	敌人	0
l:63357655	l:63357699	敌人	0
l:63357679	l:63357655	长辈·晚辈	2
l:63357686	l:63357655	长辈·晚辈	2
l:63357665	l:3306598	好友	0
l:63357665	l:63357668	好友	0
l:63357665	l:63357673	好友	0
l:63357665	l:63357674	好友	0
l:63357665	l:63357708	好友	0
l:63357665	l:9443616	敌人	0
l:63357665	l:63357693	敌人	0
l:63357665	l:63357699	敌人	0
l:63357679	l:63357665	长辈·晚辈	2
l:63357686	l:63357665	长辈·晚辈	2
l:63357668	l:3306598	好友	0
l:63357668	l:63357673	好友	0
l:63357668	l:63357674	好友	0
l:63357668	l:63357708	好友	0
l:63357668	l:9443616	敌人	0
l:63357668	l:63357693	敌人	0
l:63357668	l:63357699	敌人	0
l:63357679	l:63357668	长辈·晚辈	2
l:63357686	l:63357668	长辈·晚辈	2
l:63357673	l:3306598	好友	0
l:63357673	l:63357674	好友	0
l:63357673	l:63357708	好友	0
l:63357673	l:9443616	敌人	0
l:63357673	l:63357693	敌人	0
l:63357673	l:63357699	敌人	0
l:63357679	l:63357673	长辈·晚辈	2
l:63357686	l:63357673	长辈·晚辈	2
l:63357674	l:3306598	好友	0
l:63357674	l:63357708	好友	0
l:63357674	l:9443616	敌人	0
l:63357674	l:63357693	敌人	0
l:63357674	l:63357699	敌人	0
l:63357679	l:63357674	长辈·晚辈	2
l:63357686	l:63357674	长辈·晚辈	2
l:63357679	l:63357693	敌人	0
l:63357679	l:63357699	敌人	0
l:63357686	l:63357679	师徒	2
l:63357686	l:9443616	帮助	1
l:63357693	l:63357699	夫妻	2
l:63357693	l:3306598	对手	0
l:63357693	l:9443616	帮助	1
l:63357693	l:63357708	父子	2
l:63357699	l:63357708	母子	2
l:9443616	l:3306598	兄弟	2
