# Supplementary material for: Uncovering Structure—Rating Associations in Animated Film Character Networks
Source: Entropy (Basel). 2025 Aug 29;27(9):914. doi: 10.3390/e27090914 (PMC12469051; doi:10.3390/e27090914)
Supplement: Supplementary file 1 [file entropy-27-00914-s001.zip › MovieCharacterNetwork-main/data/dataset/╧▓╤≥╤≥╙δ╗╥╠1⁄2└╟╓«┼ú╞°│σ╠∞/vertices.csv]

lemmaId	lemmaTitle	itemDesc	lemmaType	cnt
8539283	白牛大王		0
8539550	黑牛大王		0
63357655	喜羊羊		3
63357665	美羊羊		3
63357668	懒羊羊		3
63357673	沸羊羊		3
63357674	暖羊羊		3
63357679	慢羊羊		3
63357686	软绵绵		3
63357693	灰太狼		3
63357699	红太狼		3
63357708	小灰灰		3
3306598	咚咚锵		0
9443616	嘭恰恰		0
