# Supplementary material for: Uncovering Structure—Rating Associations in Animated Film Character Networks
Source: Entropy (Basel). 2025 Aug 29;27(9):914. doi: 10.3390/e27090914 (PMC12469051; doi:10.3390/e27090914)
Supplement: Supplementary file 1 [file entropy-27-00914-s001.zip › MovieCharacterNetwork-main/data/dataset/╧▓╤≥╤≥╙δ╗╥╠1⁄2└╟╓«┐≡│÷╬┤└┤/edges.csv]

sources	targets	relationNames	directions
l:62099291	l:59806602	对手	1
l:62099291	l:61141439	对手	1
l:62099291	l:61141441	对手	1
l:62099291	l:61141443	对手	1
l:62099291	l:61141448	对手	1
l:62099291	l:61141451	对手	1
l:62099291	l:62104209	对手	1
l:62099291	l:62104213	对手	1
l:62099291	l:62099286	队友	1
l:62099291	l:62099294	队友	1
l:62099291	l:62099298	队友	1
l:62099291	l:62104195	队友	1
l:62099291	l:62104196	队友	1
l:62104215	l:62099291	医生·患者	1
l:62104199	l:62099291	师徒	2
l:62104201	l:62099291	师徒	2
l:60200391	l:62099291	观察	1
l:62104197	l:62099291	观察	1
l:62104203	l:62099291	观察	1
l:62104204	l:62099291	观察	1
l:62104206	l:62099291	观察	1
l:62104214	l:62099291	观察	1
l:62099298	l:62104203	夫妻	2
l:62099298	l:59806602	对手	1
l:62099298	l:61141439	对手	1
l:62099298	l:61141441	对手	1
l:62099298	l:61141443	对手	1
l:62099298	l:61141448	对手	1
l:62099298	l:61141451	对手	1
l:62099298	l:62104209	对手	1
l:62099298	l:62104213	对手	1
l:62099298	l:62104197	父子	2
l:62099298	l:62099286	队友	1
l:62099298	l:62099294	队友	1
l:62099298	l:62104195	队友	1
l:62099298	l:62104196	队友	1
l:60200391	l:62099298	客户	1
l:62104199	l:62099298	师徒	2
l:62104201	l:62099298	师徒	2
l:62104204	l:62099298	观察	1
l:62104206	l:62099298	观察	1
l:62104214	l:62099298	观察	1
l:62099286	l:59806602	对手	1
l:62099286	l:61141439	对手	1
l:62099286	l:61141441	对手	1
l:62099286	l:61141443	对手	1
l:62099286	l:61141448	对手	1
l:62099286	l:61141451	对手	1
l:62099286	l:62104209	对手	1
l:62099286	l:62104213	对手	1
l:62099286	l:62099294	队友	1
l:62099286	l:62104195	队友	1
l:62099286	l:62104196	队友	1
l:62104204	l:62099286	崇拜	1
l:62104199	l:62099286	师徒	2
l:62104201	l:62099286	师徒	2
l:62104197	l:62099286	观察	1
l:62104203	l:62099286	观察	1
l:62104206	l:62099286	观察	1
l:62104214	l:62099286	观察	1
l:62104195	l:59806602	对手	1
l:62104195	l:61141439	对手	1
l:62104195	l:61141441	对手	1
l:62104195	l:61141443	对手	1
l:62104195	l:61141448	对手	1
l:62104195	l:61141451	对手	1
l:62104195	l:62104209	对手	1
l:62104195	l:62104213	对手	1
l:62104195	l:62099294	队友	1
l:62104195	l:62104196	队友	1
l:62104199	l:62104195	师徒	2
l:62104201	l:62104195	师徒	2
l:62104197	l:62104195	观察	1
l:62104203	l:62104195	观察	1
l:62104204	l:62104195	观察	1
l:62104206	l:62104195	观察	1
l:62104214	l:62104195	观察	1
l:62104196	l:59806602	对手	1
l:62104196	l:61141439	对手	1
l:62104196	l:61141441	对手	1
l:62104196	l:61141443	对手	1
l:62104196	l:61141448	对手	1
l:62104196	l:61141451	对手	1
l:62104196	l:62104209	对手	1
l:62104196	l:62104213	对手	1
l:62104196	l:62099294	队友	1
l:62104206	l:62104196	好友	1
l:62104199	l:62104196	师徒	2
l:62104201	l:62104196	师徒	2
l:62104197	l:62104196	观察	1
l:62104203	l:62104196	观察	1
l:62104204	l:62104196	观察	1
l:62104214	l:62104196	观察	1
l:62099294	l:59806602	对手	1
l:62099294	l:61141439	对手	1
l:62099294	l:61141441	对手	1
l:62099294	l:61141443	对手	1
l:62099294	l:61141448	对手	1
l:62099294	l:61141451	对手	1
l:62099294	l:62104209	对手	1
l:62099294	l:62104213	对手	1
l:62104199	l:62099294	师徒	2
l:62104201	l:62099294	师徒	2
l:62104197	l:62099294	观察	1
l:62104203	l:62099294	观察	1
l:62104204	l:62099294	观察	1
l:62104206	l:62099294	观察	1
l:62104214	l:62099294	观察	1
l:62104197	l:59806602	观察	1
l:62104197	l:61141439	观察	1
l:62104197	l:61141441	观察	1
l:62104197	l:61141443	观察	1
l:62104197	l:61141448	观察	1
l:62104197	l:61141451	观察	1
l:62104197	l:62104199	观察	1
l:62104197	l:62104201	观察	1
l:62104197	l:62104206	观察	1
l:62104197	l:62104214	观察	1
l:62104203	l:62104197	母子	2
l:59806602	l:62104209	对手	1
l:59806602	l:61141439	队友	1
l:59806602	l:61141441	队友	1
l:59806602	l:61141443	队友	1
l:59806602	l:61141448	队友	1
l:59806602	l:61141451	队友	1
l:62104199	l:59806602	对手	1
l:62104201	l:59806602	对手	1
l:62104213	l:59806602	师徒	2
l:60200391	l:59806602	父子	2
l:62104203	l:59806602	观察	1
l:62104204	l:59806602	观察	1
l:62104206	l:59806602	观察	1
l:62104214	l:59806602	观察	1
l:62104199	l:61141439	对手	1
l:62104199	l:61141441	对手	1
l:62104199	l:61141443	对手	1
l:62104199	l:61141448	对手	1
l:62104199	l:61141451	对手	1
l:62104199	l:62104201	挚友	1
l:62104199	l:62104214	观察	1
l:62104203	l:62104199	观察	1
l:62104204	l:62104199	观察	1
l:62104206	l:62104199	观察	1
l:62104201	l:61141439	对手	1
l:62104201	l:61141441	对手	1
l:62104201	l:61141443	对手	1
l:62104201	l:61141448	对手	1
l:62104201	l:61141451	对手	1
l:62104201	l:62104214	观察	1
l:62104203	l:62104201	观察	1
l:62104204	l:62104201	观察	1
l:62104206	l:62104201	观察	1
l:62104203	l:61141439	观察	1
l:62104203	l:61141441	观察	1
l:62104203	l:61141443	观察	1
l:62104203	l:61141448	观察	1
l:62104203	l:61141451	观察	1
l:62104203	l:62104206	观察	1
l:62104203	l:62104214	观察	1
l:62104204	l:61141439	观察	1
l:62104204	l:61141441	观察	1
l:62104204	l:61141443	观察	1
l:62104204	l:61141448	观察	1
l:62104204	l:61141451	观察	1
l:62104204	l:62104209	观察	1
l:62104204	l:62104214	观察	1
l:62104206	l:62104204	搭档	1
l:61141451	l:62104209	对手	1
l:61141451	l:61141439	队友	1
l:61141451	l:61141441	队友	1
l:61141451	l:61141443	队友	1
l:61141451	l:61141448	队友	1
l:62104213	l:61141451	师徒	2
l:62104206	l:61141451	观察	1
l:62104214	l:61141451	观察	1
l:61141439	l:62104209	对手	1
l:61141439	l:61141441	队友	1
l:61141439	l:61141443	队友	1
l:61141439	l:61141448	队友	1
l:62104213	l:61141439	师徒	2
l:62104206	l:61141439	观察	1
l:62104214	l:61141439	观察	1
l:61141443	l:62104209	对手	1
l:61141443	l:61141441	队友	1
l:61141443	l:61141448	队友	1
l:62104213	l:61141443	师徒	2
l:62104206	l:61141443	观察	1
l:62104214	l:61141443	观察	1
l:61141448	l:62104209	对手	1
l:61141448	l:61141441	队友	1
l:62104213	l:61141448	师徒	2
l:62104206	l:61141448	观察	1
l:62104214	l:61141448	观察	1
l:61141441	l:62104209	对手	1
l:62104213	l:61141441	师徒	2
l:62104206	l:61141441	观察	1
l:62104214	l:61141441	观察	1
l:62104213	l:62104206	观察	1
l:62104214	l:62104206	观察	1
l:62104214	l:62104209	对手	1
l:62104213	l:62104209	观察	1
