# Supplementary material for: Uncovering Structure—Rating Associations in Animated Film Character Networks
Source: Entropy (Basel). 2025 Aug 29;27(9):914. doi: 10.3390/e27090914 (PMC12469051; doi:10.3390/e27090914)
Supplement: Supplementary file 1 [file entropy-27-00914-s001.zip › MovieCharacterNetwork-main/data/dataset/╧▓╤≥╤≥╙δ╗╥╠1⁄2└╟╓«┐≡│÷╬┤└┤/vertices.csv]

lemmaId	lemmaTitle	itemDesc	lemmaType	cnt
62099291	喜羊羊	守护者队队长	3
62099298	灰太狼	守护者队队员	3
62099286	美羊羊	守护者队队员	3
62104195	懒羊羊	守护者队队员	3
62104196	沸羊羊	守护者队队员	3
62099294	暖羊羊	守护者队队员	3
62104197	小灰灰		3
59806602	虎翼		0
62104199	慢羊羊	守护者队教练	3
62104201	烈羊羊	守护者队教练	3
62104203	红太狼		3
62104204	猴哥	都市篮球杯主持	3
61141451	虎虎	烈虎队大前锋	0
61141439	虎小雪	烈虎队控球后卫	0
61141443	虎威	烈虎队得分后卫	0
61141448	虎天	烈虎队小前锋	0
61141441	虎山	烈虎队队长	0
60200391	虎爸		0
62104206	杰帅	都市篮球杯嘉宾	3
62104209	球胜狼	狼队队长	3
62104213	教练	烈虎队教练	3
62104214	裁判	都市篮球杯裁判	3
62104215	医生	骨科医生	3
