# Supplementary material for: Uncovering Structure—Rating Associations in Animated Film Character Networks
Source: Entropy (Basel). 2025 Aug 29;27(9):914. doi: 10.3390/e27090914 (PMC12469051; doi:10.3390/e27090914)
Supplement: Supplementary file 1 [file entropy-27-00914-s001.zip › MovieCharacterNetwork-main/data/dataset/╧▓╤≥╤≥╙δ╗╥╠1⁄2└╟╓«╗ó╗ó╔·═■/edges.csv]

sources	targets	relationNames	directions
l:63368351	l:63368354	好友	0
l:63368351	l:63368357	好友	0
l:63368351	l:63368365	好友	0
l:63368351	l:63368366	好友	0
l:63368351	l:63368375	好友	0
l:63368351	l:8205154	敌人	0
l:63368351	l:10888609	敌人	0
l:63368351	l:50836654	敌人	0
l:63368351	l:63368370	敌人	0
l:63368351	l:63368373	敌人	0
l:8280720	l:63368351	帮助	1
l:18364120	l:63368351	帮助	1
l:63368368	l:63368351	长辈·晚辈	2
l:63368357	l:63368354	好友	0
l:63368357	l:63368365	好友	0
l:63368357	l:63368366	好友	0
l:63368357	l:63368375	好友	0
l:63368357	l:8205154	敌人	0
l:63368357	l:10888609	敌人	0
l:63368357	l:50836654	敌人	0
l:63368357	l:63368370	敌人	0
l:63368357	l:63368373	敌人	0
l:63368368	l:63368357	长辈·晚辈	2
l:63368368	l:8205154	敌人	0
l:63368368	l:10888609	敌人	0
l:63368368	l:50836654	敌人	0
l:63368368	l:63368370	敌人	0
l:63368368	l:63368373	敌人	0
l:63368368	l:63368354	长辈·晚辈	2
l:63368368	l:63368365	长辈·晚辈	2
l:63368368	l:63368366	长辈·晚辈	2
l:63368354	l:63368365	好友	0
l:63368354	l:63368366	好友	0
l:63368354	l:63368375	好友	0
l:63368354	l:8205154	敌人	0
l:63368354	l:10888609	敌人	0
l:63368354	l:50836654	敌人	0
l:63368354	l:63368370	敌人	0
l:63368354	l:63368373	敌人	0
l:63368365	l:63368366	好友	0
l:63368365	l:63368375	好友	0
l:63368365	l:8205154	敌人	0
l:63368365	l:10888609	敌人	0
l:63368365	l:50836654	敌人	0
l:63368365	l:63368370	敌人	0
l:63368365	l:63368373	敌人	0
l:63368366	l:63368375	好友	0
l:63368366	l:8205154	敌人	0
l:63368366	l:10888609	敌人	0
l:63368366	l:50836654	敌人	0
l:63368366	l:63368370	敌人	0
l:63368366	l:63368373	敌人	0
l:63368370	l:63368373	夫妻	2
l:63368370	l:8205154	敌人	0
l:63368370	l:10888609	敌人	0
l:63368370	l:50836654	敌人	0
l:63368370	l:63368375	父子	2
l:8280720	l:63368370	帮助	1
l:18364120	l:63368370	帮助	1
l:63368373	l:8205154	敌人	0
l:63368373	l:10888609	敌人	0
l:63368373	l:50836654	敌人	0
l:63368373	l:63368375	母子	2
l:63368375	l:8205154	敌人	0
l:63368375	l:10888609	敌人	0
l:63368375	l:50836654	敌人	0
l:8205154	l:50836654	手下	2
l:10888609	l:8205154	帮助	1
l:10888609	l:50836654	同伴	0
l:8280720	l:18364120	同事	0
