# Supplementary material for: Uncovering Structure—Rating Associations in Animated Film Character Networks
Source: Entropy (Basel). 2025 Aug 29;27(9):914. doi: 10.3390/e27090914 (PMC12469051; doi:10.3390/e27090914)
Supplement: Supplementary file 1 [file entropy-27-00914-s001.zip › MovieCharacterNetwork-main/data/dataset/╧▓╤≥╤≥╙δ╗╥╠1⁄2└╟╓«╗ó╗ó╔·═■/vertices.csv]

lemmaId	lemmaTitle	itemDesc	lemmaType	cnt
63368351	喜羊羊		3
63368357	懒羊羊		3
63368368	慢羊羊		3
63368354	美羊羊		3
63368365	沸羊羊		3
63368366	暖羊羊		3
63368370	灰太狼		3
63368373	红太狼		3
63368375	小灰灰		3
8205154	虎威太岁	猫	0
10888609	壁虎军师	恐鸟	0
50836654	猎豹打手	鬣狗	0
8280720	狮身狼面像		0
18364120	狮身羊面像		0
