# Supplementary material for: Uncovering Structure—Rating Associations in Animated Film Character Networks
Source: Entropy (Basel). 2025 Aug 29;27(9):914. doi: 10.3390/e27090914 (PMC12469051; doi:10.3390/e27090914)
Supplement: Supplementary file 1 [file entropy-27-00914-s001.zip › MovieCharacterNetwork-main/data/dataset/╗╡╡░┴¬├╦/edges.csv]

sources	targets	relationNames	directions
l:61929690	l:61929686	对手	1
l:61929690	l:61929713	对手	1
l:61929690	l:61929458	帮助	1
l:61929690	l:61929685	挚友	1
l:61929690	l:61929693	搭档	1
l:61929690	l:61929694	搭档	1
l:61929690	l:61929709	搭档	1
l:61929714	l:61929690	帮助	1
l:61929715	l:61929690	观察	1
l:61929685	l:61929686	对手	1
l:61929685	l:61929694	搭档	1
l:61929685	l:61929709	搭档	1
l:61929685	l:61929693	欢喜冤家	1
l:61929713	l:61929685	对手	1
l:61929714	l:61929685	对手	1
l:61929715	l:61929685	观察	1
l:61929693	l:61929686	对手	1
l:61929693	l:61929694	搭档	1
l:61929693	l:61929709	搭档	1
l:61929714	l:61929693	合作	1
l:61929715	l:61929693	观察	1
l:61929713	l:61929693	陷害	1
l:61929694	l:61929686	对手	1
l:61929694	l:61929709	搭档	1
l:61929714	l:61929694	合作	1
l:61929715	l:61929694	观察	1
l:61929713	l:61929694	陷害	1
l:61929709	l:61929686	对手	1
l:61929714	l:61929709	合作	1
l:61929715	l:61929709	观察	1
l:61929713	l:61929709	陷害	1
l:61929713	l:61929458	利用	1
l:61929713	l:61929714	对手	1
l:61929713	l:61929686	欺骗	1
l:61929715	l:61929713	咨询	1
l:61929714	l:61929686	上下级	2
l:61929715	l:61929714	观察	1
l:61929715	l:61929686	观察	1
