# Supplementary material for: Uncovering Structure—Rating Associations in Animated Film Character Networks
Source: Entropy (Basel). 2025 Aug 29;27(9):914. doi: 10.3390/e27090914 (PMC12469051; doi:10.3390/e27090914)
Supplement: Supplementary file 1 [file entropy-27-00914-s001.zip › MovieCharacterNetwork-main/data/dataset/╗╡╡░┴¬├╦/vertices.csv]

lemmaId	lemmaTitle	itemDesc	lemmaType	cnt
61929690	大坏狼	“坏蛋联盟”首领	0
61929685	贪心蛇	保险箱开锁专家	0
61929693	美肚鲨	伪装大师	0
61929694	食人鱼	打手	0
61929709	骇客蛛	骇客专家	0
61929713	鲁珀特·橘子酱	豚鼠慈善家	0
61929714	黛安狐	加州州长/神偷	0
61929715	蒂芙尼·弗拉菲特	记者	0
61929686	鲁金斯	警察局长	0
61929458	老妇人		3
