# Supplementary material for: Uncovering Structure—Rating Associations in Animated Film Character Networks
Source: Entropy (Basel). 2025 Aug 29;27(9):914. doi: 10.3390/e27090914 (PMC12469051; doi:10.3390/e27090914)
Supplement: Supplementary file 1 [file entropy-27-00914-s001.zip › MovieCharacterNetwork-main/data/dataset/╧─╚╒╙╤╟τ╠∞/edges.csv]

sources	targets	relationNames	directions
l:61793373	l:61796315	伙伴	1
l:61793373	l:61793389	咨询	1
l:61793373	l:61793377	挚友	1
l:61793373	l:61793381	挚友	1
l:61793384	l:61793373	叔侄	2
l:61793084	l:61793373	外婆·外孙	2
l:61793387	l:61793373	对手	1
l:61796355	l:61793373	对手	1
l:61796384	l:61793373	对手	1
l:61793385	l:61793373	帮助	1
l:61793382	l:61793373	母子	2
l:61793378	l:61793373	父子	2
l:61793376	l:61793373	长辈·晚辈	2
l:61793377	l:61796315	伙伴	1
l:61793377	l:61793389	咨询	1
l:61793377	l:61793381	挚友	1
l:61793387	l:61793377	伤害	1
l:61793401	l:61793377	对手	1
l:61793402	l:61793377	对手	1
l:61796355	l:61793377	对手	1
l:61796384	l:61793377	对手	1
l:61793385	l:61793377	帮助	1
l:61793084	l:61793377	长辈·晚辈	2
l:61793378	l:61793377	长辈·晚辈	2
l:61793382	l:61793377	长辈·晚辈	2
l:61793381	l:61796315	伙伴	1
l:61793381	l:61793389	咨询	1
l:61793387	l:61793381	对手	1
l:61796355	l:61793381	对手	1
l:61796384	l:61793381	对手	1
l:61793385	l:61793381	父女	2
l:61793084	l:61793381	长辈·晚辈	2
l:61793378	l:61793381	长辈·晚辈	2
l:61793382	l:61793381	长辈·晚辈	2
l:61793378	l:61793384	兄弟	2
l:61793378	l:61793382	夫妻	2
l:61793378	l:61793376	对手	1
l:61793084	l:61793378	岳母·女婿	2
l:61793382	l:61793376	对手	1
l:61793384	l:61793382	叔嫂	2
l:61793084	l:61793382	母女	2
l:61793084	l:61793384	亲戚	1
l:61793385	l:61796315	伙伴	1
l:61793385	l:61793389	咨询	1
l:61796355	l:61796384	伙伴	1
l:61793387	l:61796384	手下	2
l:61793387	l:61796355	手下	2
l:61793389	l:61793387	咨询	1
l:61793402	l:61793401	搭档	1
