# Supplementary material for: Uncovering Structure—Rating Associations in Animated Film Character Networks
Source: Entropy (Basel). 2025 Aug 29;27(9):914. doi: 10.3390/e27090914 (PMC12469051; doi:10.3390/e27090914)
Supplement: Supplementary file 1 [file entropy-27-00914-s001.zip › MovieCharacterNetwork-main/data/dataset/╧─╚╒╙╤╟τ╠∞/vertices.csv]

lemmaId	lemmaTitle	itemDesc	lemmaType	cnt
61793373	卢卡·帕古罗	海怪	0
61793377	阿贝托·斯科法诺	海怪	0
61793381	茱莉娅·马可瓦多		0
61793378	洛伦佐·帕古罗	海怪	0
61793382	达妮拉·帕古罗	海怪	0
61793084	帕古罗外婆	海怪	3
61793385	马西莫·马可瓦多	渔夫	0
61796384	奇乔		0
61796355	瓜伊多		0
61793384	乌戈	灯笼鱼海怪	0
61793387	埃克利·维斯康提	三项赛五连冠	0
61796315	马基亚维利	宠物猫	0
61793389	马赛格利斯	比赛赞助方代表	0
61793402	贾科莫	渔夫	0
61793401	托马索	渔夫	0
61793376	比安卡·布朗兹鲈	海怪	0
