# Supplementary material for: Uncovering Structure—Rating Associations in Animated Film Character Networks
Source: Entropy (Basel). 2025 Aug 29;27(9):914. doi: 10.3390/e27090914 (PMC12469051; doi:10.3390/e27090914)
Supplement: Supplementary file 1 [file entropy-27-00914-s001.zip › MovieCharacterNetwork-main/data/dataset/┤≤─╓╠∞╣1⁄4/edges.csv]

sources	targets	relationNames	directions
l:62750601	l:62750648	伤害	1
l:62750601	l:62750675	咨询	1
l:62750601	l:62750809	咨询	1
l:62750601	l:62750837	咨询	1
l:62750601	l:62750840	咨询	1
l:62750601	l:62750847	咨询	1
l:62750601	l:62750850	咨询	1
l:62750601	l:62750875	咨询	1
l:62750601	l:62750879	咨询	1
l:62750601	l:62750631	好友	1
l:62750601	l:62750597	对手	1
l:62750601	l:62750607	对手	1
l:62750601	l:62750605	手下	2
l:62750601	l:62750596	敌对	1
l:62750601	l:62750618	敌对	1
l:62750601	l:62750623	敌对	1
l:62750601	l:62750657	敌对	1
l:62750601	l:62750660	敌对	1
l:62750601	l:62750733	敌对	1
l:62750601	l:62750736	敌对	1
l:62750601	l:62750751	敌对	1
l:62750601	l:62750756	敌对	1
l:62750601	l:62750760	敌对	1
l:62750601	l:62750763	敌对	1
l:62750601	l:62750768	敌对	1
l:62750601	l:62750774	敌对	1
l:62750596	l:62750623	同僚	1
l:62750596	l:62750631	同僚	1
l:62750596	l:62750644	同僚	1
l:62750596	l:62750648	同僚	1
l:62750596	l:62750657	同僚	1
l:62750596	l:62750660	同僚	1
l:62750596	l:62750675	同僚	1
l:62750596	l:62750733	同僚	1
l:62750596	l:62750751	同僚	1
l:62750596	l:62750756	同僚	1
l:62750596	l:62750760	同僚	1
l:62750596	l:62750763	同僚	1
l:62750596	l:62750774	同僚	1
l:62750596	l:62750597	手下	2
l:62750596	l:62750607	手下	2
l:62750596	l:62750613	手下	2
l:62750618	l:62750596	君臣	2
l:62750618	l:62750623	君臣	2
l:62750618	l:62750631	君臣	2
l:62750618	l:62750644	君臣	2
l:62750618	l:62750648	君臣	2
l:62750618	l:62750657	君臣	2
l:62750618	l:62750660	君臣	2
l:62750618	l:62750675	君臣	2
l:62750618	l:62750733	君臣	2
l:62750618	l:62750751	君臣	2
l:62750618	l:62750756	君臣	2
l:62750618	l:62750760	君臣	2
l:62750618	l:62750763	君臣	2
l:62750618	l:62750774	君臣	2
l:62750618	l:62750768	夫妻	2
l:62750618	l:62750809	父女	2
l:62750618	l:62750837	父女	2
l:62750618	l:62750840	父女	2
l:62750618	l:62750847	父女	2
l:62750618	l:62750850	父女	2
l:62750618	l:62750875	父女	2
l:62750618	l:62750879	父女	2
l:62750631	l:62750623	同僚	1
l:62750631	l:62750644	同僚	1
l:62750631	l:62750648	同僚	1
l:62750631	l:62750657	同僚	1
l:62750631	l:62750660	同僚	1
l:62750631	l:62750733	同僚	1
l:62750631	l:62750751	同僚	1
l:62750631	l:62750756	同僚	1
l:62750631	l:62750760	同僚	1
l:62750631	l:62750763	同僚	1
l:62750631	l:62750774	同僚	1
l:62750623	l:62750644	同僚	1
l:62750623	l:62750648	同僚	1
l:62750623	l:62750733	同僚	1
l:62750623	l:62750751	同僚	1
l:62750623	l:62750756	同僚	1
l:62750623	l:62750760	同僚	1
l:62750623	l:62750763	同僚	1
l:62750623	l:62750774	同僚	1
l:62750623	l:62750657	手下	2
l:62750623	l:62750660	父子	2
l:62750605	l:62750623	敌对	1
l:62750660	l:62750644	同僚	1
l:62750660	l:62750648	同僚	1
l:62750660	l:62750657	同僚	1
l:62750660	l:62750733	同僚	1
l:62750660	l:62750751	同僚	1
l:62750660	l:62750756	同僚	1
l:62750660	l:62750760	同僚	1
l:62750660	l:62750763	同僚	1
l:62750660	l:62750774	同僚	1
l:62750605	l:62750660	敌对	1
l:62750733	l:62750736	主人·神兽	2
l:62750733	l:62750644	同僚	1
l:62750733	l:62750648	同僚	1
l:62750733	l:62750657	同僚	1
l:62750733	l:62750751	同僚	1
l:62750733	l:62750756	同僚	1
l:62750733	l:62750760	同僚	1
l:62750733	l:62750763	同僚	1
l:62750733	l:62750774	同僚	1
l:62750605	l:62750733	敌对	1
l:62750657	l:62750644	同僚	1
l:62750657	l:62750648	同僚	1
l:62750657	l:62750751	同僚	1
l:62750657	l:62750756	同僚	1
l:62750657	l:62750760	同僚	1
l:62750657	l:62750763	同僚	1
l:62750657	l:62750774	同僚	1
l:62750605	l:62750657	敌对	1
l:62750613	l:62750597	同僚	1
l:62750613	l:62750607	同僚	1
l:62750597	l:62750607	同僚	1
l:62750605	l:62750751	敌对	1
l:62750605	l:62750756	敌对	1
l:62750605	l:62750760	敌对	1
l:62750605	l:62750763	敌对	1
l:62750644	l:62750648	同僚	1
l:62750644	l:62750751	同僚	1
l:62750644	l:62750756	同僚	1
l:62750644	l:62750760	同僚	1
l:62750644	l:62750763	同僚	1
l:62750644	l:62750774	同僚	1
l:62750648	l:62750751	同僚	1
l:62750648	l:62750756	同僚	1
l:62750648	l:62750760	同僚	1
l:62750648	l:62750763	同僚	1
l:62750648	l:62750774	同僚	1
l:62750751	l:62750760	兄弟	2
l:62750751	l:62750774	同僚	1
l:62750756	l:62750751	兄弟	2
l:62750763	l:62750751	兄弟	2
l:62750756	l:62750760	兄弟	2
l:62750756	l:62750763	兄弟	2
l:62750756	l:62750774	同僚	1
l:62750760	l:62750774	同僚	1
l:62750763	l:62750760	兄弟	2
l:62750763	l:62750774	同僚	1
l:62750768	l:62750809	母女	2
l:62750768	l:62750837	母女	2
l:62750768	l:62750840	母女	2
l:62750768	l:62750847	母女	2
l:62750768	l:62750850	母女	2
l:62750768	l:62750875	母女	2
l:62750768	l:62750879	母女	2
l:62750809	l:62750837	姐妹	2
l:62750809	l:62750840	姐妹	2
l:62750809	l:62750847	姐妹	2
l:62750809	l:62750850	姐妹	2
l:62750809	l:62750875	姐妹	2
l:62750809	l:62750879	姐妹	2
l:62750879	l:62750837	姐妹	2
l:62750879	l:62750840	姐妹	2
l:62750879	l:62750847	姐妹	2
l:62750879	l:62750850	姐妹	2
l:62750879	l:62750875	姐妹	2
l:62750837	l:62750840	姐妹	2
l:62750837	l:62750847	姐妹	2
l:62750837	l:62750850	姐妹	2
l:62750837	l:62750875	姐妹	2
l:62750840	l:62750847	姐妹	2
l:62750840	l:62750850	姐妹	2
l:62750840	l:62750875	姐妹	2
l:62750847	l:62750850	姐妹	2
l:62750847	l:62750875	姐妹	2
l:62750850	l:62750875	姐妹	2
