# Supplementary material for: Uncovering Structure—Rating Associations in Animated Film Character Networks
Source: Entropy (Basel). 2025 Aug 29;27(9):914. doi: 10.3390/e27090914 (PMC12469051; doi:10.3390/e27090914)
Supplement: Supplementary file 1 [file entropy-27-00914-s001.zip › MovieCharacterNetwork-main/data/dataset/┤≤─╓╠∞╣1⁄4/vertices.csv]

lemmaId	lemmaTitle	itemDesc	lemmaType	cnt
62750601	孙悟空	齐天大圣	3
62750596	敖广	东海龙王	3
62750618	玉皇大帝		3
62750631	太白金星		3
62750623	李靖	托塔天王	3
62750660	哪吒	三太子	3
62750733	杨戬	二郎神	3
62750657	巨灵神		3
62750675	土地公公		3
62750613	龟丞相		3
62750597	虾将军		3
62750607	龟将军		3
62750605	老猴子		3
62750644	武曲星		3
62750648	马天君		3
62750736	哮天犬		3
62750751	魔礼海	持国天王	3
62750756	魔礼青	增长天王	3
62750760	魔礼寿	广目天王	3
62750763	魔礼红	多闻天王	3
62750768	王母娘娘		3
62750774	太上老君		3
62750809	红衣仙女		3
62750879	青衣仙女		3
62750837	素衣仙女		3
62750840	皂衣仙女		3
62750847	紫衣仙女		3
62750850	黄衣仙女		3
62750875	绿衣仙女		3
