# Supplementary material for: Uncovering Structure—Rating Associations in Animated Film Character Networks
Source: Entropy (Basel). 2025 Aug 29;27(9):914. doi: 10.3390/e27090914 (PMC12469051; doi:10.3390/e27090914)
Supplement: Supplementary file 1 [file entropy-27-00914-s001.zip › MovieCharacterNetwork-main/data/dataset/┤≤╙π║ú╠─/edges.csv]

sources	targets	relationNames	directions
l:19825124	l:19584508	利用	1
l:19626648	l:19584508	喜欢	1
l:19821387	l:19584508	客户	1
l:19820804	l:19584508	母女	2
l:19820823	l:19584508	爷孙女	2
l:19827190	l:19584508	长辈·晚辈	2
l:19584374	l:19584508	青梅竹马	1
l:19584374	l:19626648	帮助	1
l:19820823	l:19584374	帮助	1
l:19821387	l:19584374	帮助	1
l:19833057	l:19584374	帮助	1
l:19834002	l:19584374	帮助	1
l:19827190	l:19584374	祖母·孙子	2
l:19820804	l:19584374	长辈·晚辈	2
l:19825124	l:19626648	利用	1
l:19821387	l:19626648	帮助	1
l:19821361	l:19626648	敌对	1
l:19821558	l:19626648	敌对	1
l:19820804	l:19626648	长辈·晚辈	2
l:19820823	l:19626648	长辈·晚辈	2
l:19827190	l:19626648	长辈·晚辈	2
l:19821387	l:19825124	对手	1
l:19827190	l:19820804	长辈·晚辈	2
l:19820823	l:19820804	公公·儿媳	2
l:19821361	l:19821558	好友	1
l:19834002	l:19833057	好友	1
