# Supplementary material for: Uncovering Structure—Rating Associations in Animated Film Character Networks
Source: Entropy (Basel). 2025 Aug 29;27(9):914. doi: 10.3390/e27090914 (PMC12469051; doi:10.3390/e27090914)
Supplement: Supplementary file 1 [file entropy-27-00914-s001.zip › MovieCharacterNetwork-main/data/dataset/┤≤╙π║ú╠─/vertices.csv]

lemmaId	lemmaTitle	itemDesc	lemmaType	cnt
19584508	椿		0
19584374	湫		0
19626648	鲲	北溟巨兽	0
19821387	灵婆		0
19827190	珮	水族长老	0
19825124	鼠婆子		0
19820823	丿		0
19820804	凤		0
19821361	赤松子		0
19821558	祝融		0
19833057	鹿神		0
19834002	句芒	春神	0
