# Supplementary material for: Uncovering Structure—Rating Associations in Animated Film Character Networks
Source: Entropy (Basel). 2025 Aug 29;27(9):914. doi: 10.3390/e27090914 (PMC12469051; doi:10.3390/e27090914)
Supplement: Supplementary file 1 [file entropy-27-00914-s001.zip › MovieCharacterNetwork-main/data/dataset/╠∞╩Θ╞μ╠╖/edges.csv]

sources	targets	relationNames	directions
l:8619498	l:58985874	对手	1
l:8619498	l:58988469	对手	1
l:8619498	l:58988470	对手	1
l:8619498	l:58988468	帮助	1
l:8619498	l:58991041	帮助	1
l:8619498	l:62753158	帮助	1
l:8619498	l:62753182	帮助	1
l:8619498	l:62753183	帮助	1
l:8619498	l:62753684	帮助	1
l:8619498	l:62753693	帮助	1
l:8619498	l:62753709	帮助	1
l:8619498	l:62753730	帮助	1
l:2876514	l:8619498	师徒	2
l:62753167	l:8619498	绑架	1
l:62753170	l:8619498	绑架	1
l:2876514	l:62753714	同僚	1
l:2876514	l:62753740	同僚	1
l:2876514	l:62753742	同僚	1
l:2876514	l:58985874	对手	1
l:2876514	l:58988469	对手	1
l:2876514	l:58988470	对手	1
l:62753150	l:2876514	君臣	2
l:58985874	l:62753167	伤害	1
l:58985874	l:62753170	伤害	1
l:58985874	l:62753177	伤害	1
l:58985874	l:62753684	伤害	1
l:58985874	l:62753693	伤害	1
l:58985874	l:62753707	伤害	1
l:58985874	l:62753730	伤害	1
l:58985874	l:58988469	师徒	2
l:58985874	l:58988468	欺骗	1
l:58985874	l:58991041	欺骗	1
l:58985874	l:62753158	欺骗	1
l:58985874	l:62753182	欺骗	1
l:58985874	l:62753183	欺骗	1
l:58985874	l:62753709	欺骗	1
l:58985874	l:62753723	欺骗	1
l:58985874	l:58988470	母女	2
l:58988470	l:62753167	伤害	1
l:58988470	l:62753170	伤害	1
l:58988470	l:62753177	伤害	1
l:58988470	l:62753684	伤害	1
l:58988470	l:62753693	伤害	1
l:58988470	l:62753707	伤害	1
l:58988470	l:62753730	伤害	1
l:58988470	l:58988469	同伙	1
l:58988470	l:58988468	欺骗	1
l:58988470	l:58991041	欺骗	1
l:58988470	l:62753158	欺骗	1
l:58988470	l:62753182	欺骗	1
l:58988470	l:62753183	欺骗	1
l:58988470	l:62753709	欺骗	1
l:58988470	l:62753723	欺骗	1
l:58988469	l:62753167	伤害	1
l:58988469	l:62753170	伤害	1
l:58988469	l:62753177	伤害	1
l:58988469	l:62753684	伤害	1
l:58988469	l:62753693	伤害	1
l:58988469	l:62753707	伤害	1
l:58988469	l:62753730	伤害	1
l:58988469	l:58988468	欺骗	1
l:58988469	l:58991041	欺骗	1
l:58988469	l:62753158	欺骗	1
l:58988469	l:62753182	欺骗	1
l:58988469	l:62753183	欺骗	1
l:58988469	l:62753709	欺骗	1
l:58988469	l:62753723	欺骗	1
l:58988468	l:62753723	主仆	2
l:58988468	l:58991041	君臣	2
l:58988468	l:62753707	君臣	2
l:62753182	l:62753183	师徒	2
l:62753150	l:62753714	君臣	2
l:62753150	l:62753740	君臣	2
l:62753150	l:62753742	君臣	2
l:58991041	l:62753684	伤害	1
l:58991041	l:62753693	伤害	1
l:58991041	l:62753730	伤害	1
l:58991041	l:62753158	属下	2
l:58991041	l:62753177	属下	2
l:62753707	l:58991041	上下级	2
l:62753709	l:58991041	父子	2
l:62753693	l:62753684	同乡	1
l:62753693	l:62753730	同乡	1
l:62753158	l:62753693	伤害	1
l:62753167	l:62753170	搭档	1
l:62753177	l:62753167	保护	1
l:62753177	l:62753170	保护	1
l:62753177	l:62753158	同僚	1
l:62753723	l:62753707	利益	1
l:62753158	l:62753684	伤害	1
l:62753158	l:62753730	伤害	1
l:62753730	l:62753684	夫妻	2
l:62753714	l:62753740	同僚	1
l:62753714	l:62753742	同僚	1
l:62753740	l:62753742	夫妻	2
