# Supplementary material for: Uncovering Structure—Rating Associations in Animated Film Character Networks
Source: Entropy (Basel). 2025 Aug 29;27(9):914. doi: 10.3390/e27090914 (PMC12469051; doi:10.3390/e27090914)
Supplement: Supplementary file 1 [file entropy-27-00914-s001.zip › MovieCharacterNetwork-main/data/dataset/╠∞╩Θ╞μ╠╖/vertices.csv]

lemmaId	lemmaTitle	itemDesc	lemmaType	cnt
8619498	蛋生	灵童	0
2876514	袁公	天宫值班仙人	0
58985874	狐母	狐精	0
58988470	狐女	狐精	0
58988469	狐子阿拐	狐精	0
58988468	小皇帝		0
62753182	老方丈	寺庙住持	3
62753183	小和尚		3
62753150	玉帝	天界领袖	3
58991041	知县		0
62753693	村妇		3
62753167	胖厨师		3
62753170	小二		3
62753177	地保		3
62753723	太监		3
62753158	公差		3
62753684	老妈妈		3
62753709	老太爷		3
62753714	太白金星		3
62753707	府尹大人		3
62753730	老爷爷		3
62753740	雷公		3
62753742	电母		3
