# Supplementary material for: Uncovering Structure—Rating Associations in Animated Film Character Networks
Source: Entropy (Basel). 2025 Aug 29;27(9):914. doi: 10.3390/e27090914 (PMC12469051; doi:10.3390/e27090914)
Supplement: Supplementary file 1 [file entropy-27-00914-s001.zip › MovieCharacterNetwork-main/data/dataset/╠∞╞°╓«╫╙/edges.csv]

sources	targets	relationNames	directions
l:23205698	l:61881606	咨询	1
l:23205698	l:24129770	好友	1
l:23205698	l:24129773	好友	1
l:23205698	l:61881669	客户	1
l:23205698	l:61881878	客户	1
l:23205698	l:23204664	相爱	1
l:61881598	l:23205698	伤害	1
l:61881673	l:23205698	客户	1
l:23558191	l:23205698	帮助	1
l:61881591	l:23205698	调查	1
l:61881592	l:23205698	调查	1
l:23204664	l:24129770	姐弟	2
l:23204664	l:61881606	客户	1
l:23204664	l:61881669	客户	1
l:23204664	l:61881878	客户	1
l:61881598	l:23204664	伤害	1
l:23558191	l:23204664	帮助	1
l:24129773	l:23204664	帮助	1
l:61881591	l:23204664	调查	1
l:61881592	l:23204664	调查	1
l:23558191	l:24129773	叔父·侄女	2
l:23558191	l:61881607	咨询	1
l:23558191	l:24129770	帮助	1
l:23558191	l:61881669	帮助	1
l:23558191	l:61881872	父女	2
l:61881591	l:23558191	调查	1
l:61881592	l:23558191	调查	1
l:61881596	l:23558191	长辈·晚辈	2
l:24129773	l:61881606	咨询	1
l:24129773	l:61881607	咨询	1
l:24129773	l:61881872	堂姐妹	2
l:61881591	l:24129773	调查	1
l:61881592	l:24129773	调查	1
l:61881878	l:61881673	亲戚	1
l:61881878	l:61881669	祖母·孙子	2
l:24129770	l:61881873	前任	2
l:24129770	l:61881594	情侣	2
l:61881647	l:24129770	观察	1
l:61881591	l:24129770	调查	1
l:61881592	l:24129770	调查	1
l:61881591	l:61881592	同事	1
l:61881591	l:61881647	同事	1
l:61881592	l:61881647	同事	1
l:61881594	l:61881873	情敌	1
l:61881647	l:61881594	观察	1
l:61881647	l:61881873	观察	1
l:61881669	l:61881673	夫妻	2
l:61881596	l:61881872	外婆·外孙女	2
