# Supplementary material for: Uncovering Structure—Rating Associations in Animated Film Character Networks
Source: Entropy (Basel). 2025 Aug 29;27(9):914. doi: 10.3390/e27090914 (PMC12469051; doi:10.3390/e27090914)
Supplement: Supplementary file 1 [file entropy-27-00914-s001.zip › MovieCharacterNetwork-main/data/dataset/╠∞╞°╓«╫╙/vertices.csv]

lemmaId	lemmaTitle	itemDesc	lemmaType	cnt
23205698	森岛帆高		0
23204664	天野阳菜		0
23558191	须贺圭介		0
24129773	须贺夏美		0
61881878	立花富美		0
24129770	天野凪		0
61881591	安井	警察	3
61881592	高井	警察	3
61881594	香菜	小学四年级学生	3
61881873	花泽绫音	小学四年级学生	0
61881669	立花泷		3
61881596	间宫夫人		3
61881872	须贺萌花		0
61881598	木村	风俗业星探	3
61881647	佐佐木	巡警	3
61881606	占卜婆婆		3
61881607	神主	气象神社神主	3
61881673	宫水三叶	珠宝店店员	3
