# Supplementary material for: Uncovering Structure—Rating Associations in Animated Film Character Networks
Source: Entropy (Basel). 2025 Aug 29;27(9):914. doi: 10.3390/e27090914 (PMC12469051; doi:10.3390/e27090914)
Supplement: Supplementary file 1 [file entropy-27-00914-s001.zip › MovieCharacterNetwork-main/data/dataset/╠∞┐╒╓«│╟/edges.csv]

sources	targets	relationNames	directions
l:13831349	l:62746308	协助	1
l:13831349	l:7855850	合作	1
l:13831349	l:62746294	合作	1
l:13831349	l:62746295	合作	1
l:13831349	l:62746307	合作	1
l:13831349	l:7744562	喜欢	1
l:13831349	l:7745113	对手	1
l:13831349	l:7778525	对手	1
l:13831349	l:62745566	对手	1
l:62746302	l:13831349	咨询	1
l:62745568	l:13831349	师徒	2
l:62745571	l:13831349	帮助	1
l:62745573	l:13831349	父子	2
l:62745569	l:13831349	长辈·晚辈	2
l:62746304	l:13831349	长辈·晚辈	2
l:7744562	l:7855850	合作	1
l:7744562	l:62746294	合作	1
l:7744562	l:62746307	合作	1
l:7744562	l:7745113	对手	1
l:7744562	l:7778525	对手	1
l:7744562	l:62745566	对手	1
l:7744562	l:62746308	观察	1
l:62746295	l:7744562	单恋	1
l:62746302	l:7744562	咨询	1
l:62745568	l:7744562	帮助	1
l:62745571	l:7744562	帮助	1
l:62746304	l:7744562	帮助	1
l:62745572	l:7744562	祖母·孙女	2
l:62745569	l:7744562	长辈·晚辈	2
l:7855850	l:7745113	对手	1
l:7855850	l:7778525	对手	1
l:7855850	l:62745566	对手	1
l:7855850	l:62745571	对手	1
l:7855850	l:62746308	手下	2
l:7855850	l:62746294	母子	2
l:7855850	l:62746295	母子	2
l:7855850	l:62746307	母子	2
l:7745113	l:7778525	利用	1
l:7745113	l:62746294	对手	1
l:7745113	l:62746295	对手	1
l:7745113	l:62746307	对手	1
l:7745113	l:62746308	对手	1
l:7745113	l:62745566	属下	2
l:7778525	l:62745566	对手	1
l:7778525	l:62746294	对手	1
l:7778525	l:62746295	对手	1
l:7778525	l:62746307	对手	1
l:7778525	l:62746308	对手	1
l:62746294	l:62746295	兄弟	2
l:62746294	l:62746307	兄弟	2
l:62746294	l:62746308	同伙	1
l:62746294	l:62745566	对手	1
l:62746294	l:62745568	对手	1
l:62746294	l:62745569	对手	1
l:62746294	l:62745571	对手	1
l:62746295	l:62746307	兄弟	2
l:62746295	l:62746308	同伙	1
l:62746295	l:62745566	对手	1
l:62746295	l:62745568	对手	1
l:62746295	l:62745569	对手	1
l:62746295	l:62745571	对手	1
l:62746307	l:62746308	同伙	1
l:62746307	l:62745566	对手	1
l:62746307	l:62745568	对手	1
l:62746307	l:62745569	对手	1
l:62746307	l:62745571	对手	1
l:62746308	l:62745566	对手	1
l:62745568	l:62745569	夫妻	2
l:62745568	l:62746302	父女	2
l:62745566	l:62745568	观察	1
l:62745569	l:62746302	母女	2
