# Supplementary material for: Uncovering Structure—Rating Associations in Animated Film Character Networks
Source: Entropy (Basel). 2025 Aug 29;27(9):914. doi: 10.3390/e27090914 (PMC12469051; doi:10.3390/e27090914)
Supplement: Supplementary file 1 [file entropy-27-00914-s001.zip › MovieCharacterNetwork-main/data/dataset/╠∞┐╒╓«│╟/vertices.csv]

lemmaId	lemmaTitle	itemDesc	lemmaType	cnt
13831349	巴斯		0
7744562	罗希达·多耶鲁·乌鲁·拉普达		0
7855850	朵拉	空中海盗首领	0
7745113	罗穆斯卡·保罗·乌鲁·拉普达	特务头领	0
7778525	穆罗	将军	0
62746294	查尔斯	空中海盗船员	0
62746295	路易	空中海盗船员	0
62746307	亨利	空中海盗船员	0
62746308	哈拉·莫多罗	维修技师	0
62745568	师傅	矿山机械工工头	3
62745566	黑眼镜	特务	3
62746304	波姆		0
62745569	师傅妻子		3
62746302	玛姬		0
62745571	运煤火车司机		3
62745572	希达祖母	拉普达王族后裔	3
62745573	巴斯父亲	飞行冒险家	3
