# Supplementary material for: Uncovering Structure—Rating Associations in Animated Film Character Networks
Source: Entropy (Basel). 2025 Aug 29;27(9):914. doi: 10.3390/e27090914 (PMC12469051; doi:10.3390/e27090914)
Supplement: Supplementary file 1 [file entropy-27-00914-s001.zip › MovieCharacterNetwork-main/data/dataset/╠∞╜╡├└╩│/edges.csv]

sources	targets	relationNames	directions
l:62466110	l:62462281	合作	1
l:62466110	l:62462351	合作	1
l:62466110	l:62462350	同乡	1
l:62466110	l:62462349	喜欢	1
l:62466110	l:62462348	搭档	1
l:62466110	l:62462352	欢喜冤家	1
l:62462345	l:62466110	利用	1
l:62462353	l:62466110	崇拜	1
l:62462273	l:62466110	母子	2
l:62462344	l:62466110	父子	2
l:62462274	l:62466110	观察	1
l:62462349	l:62462348	伙伴	1
l:62462349	l:62462351	合作	1
l:62462349	l:62462281	同事	1
l:62462349	l:62462345	对手	1
l:62462349	l:62462350	帮助	1
l:62462349	l:62462352	帮助	1
l:62462349	l:62462353	帮助	1
l:62462274	l:62462349	咨询	1
l:62462344	l:62462349	长辈·晚辈	2
l:62462344	l:62462350	同乡	1
l:62462344	l:62462352	同乡	1
l:62462344	l:62462281	同伴	1
l:62462344	l:62462348	同伴	1
l:62462344	l:62462273	夫妻	2
l:62462344	l:62462345	对手	1
l:62462344	l:62462351	长辈·晚辈	2
l:62462344	l:62462353	长辈·晚辈	2
l:62462351	l:62462348	伙伴	1
l:62462351	l:62462345	利益	1
l:62462351	l:62462281	合作	1
l:62462351	l:62462350	帮助	1
l:62462351	l:62462352	帮助	1
l:62462351	l:62462353	帮助	1
l:62462274	l:62462351	观察	1
l:62462345	l:62462281	对手	1
l:62462345	l:62462348	对手	1
l:62462345	l:62462350	对手	1
l:62462345	l:62462352	对手	1
l:62462345	l:62462353	对手	1
l:62462274	l:62462345	观察	1
l:62462352	l:62462281	同伴	1
l:62462352	l:62462348	同伴	1
l:62462352	l:62462350	夫妻	2
l:62462352	l:62462353	父子	2
l:62462353	l:62462348	同伴	1
l:62462350	l:62462353	母子	2
l:62462281	l:62462353	长辈·晚辈	2
l:62462281	l:62462348	伙伴	1
l:62462281	l:62462350	帮助	1
l:62462274	l:62462281	同事	1
l:62462348	l:62462350	同伴	1
