# Supplementary material for: Uncovering Structure—Rating Associations in Animated Film Character Networks
Source: Entropy (Basel). 2025 Aug 29;27(9):914. doi: 10.3390/e27090914 (PMC12469051; doi:10.3390/e27090914)
Supplement: Supplementary file 1 [file entropy-27-00914-s001.zip › MovieCharacterNetwork-main/data/dataset/╠∞╜╡├└╩│/vertices.csv]

lemmaId	lemmaTitle	itemDesc	lemmaType	cnt
62466110	弗林特·洛克伍	发明家	0
62462349	萨姆·史巴克	气象台实习生	0
62462344	蒂姆·洛克伍	渔具店老板	0
62462351	布伦特·麦克海尔	燕瀑岛代言人	0
62462345	谢尔本	燕瀑岛市长	0
62462352	厄尔·德弗罗	燕瀑岛警官	0
62462353	凯尔·德弗罗		0
62462281	曼尼	气象台摄影师	0
62462348	史蒂夫	猴子助手	0
62462274	帕特里克·帕特里克森	气象台主持人	0
62462273	法兰·洛克伍	燕瀑岛居民	0
62462350	蕾吉娜·德弗罗	燕瀑岛居民	0
