# Supplementary material for: Uncovering Structure—Rating Associations in Animated Film Character Networks
Source: Entropy (Basel). 2025 Aug 29;27(9):914. doi: 10.3390/e27090914 (PMC12469051; doi:10.3390/e27090914)
Supplement: Supplementary file 1 [file entropy-27-00914-s001.zip › MovieCharacterNetwork-main/data/dataset/▒a┴1⁄2╡╞/edges.csv]

sources	targets	relationNames	directions
l:22182147	l:7810501	前任	2
l:22182147	l:4032494	夫妻	2
l:59797591	l:22182147	师徒	2
l:59798077	l:22182147	师徒	2
l:55852720	l:22182147	母子	2
l:628156	l:22182147	父子	2
l:23799034	l:22182147	舅父·外甥	2
l:4032494	l:7810501	情敌	1
l:628156	l:4032494	公公·儿媳	2
l:55852720	l:4032494	婆媳	2
l:933653	l:7810501	夫妻	2
l:59797591	l:7810501	师徒	2
l:59797571	l:55852720	上下级	2
l:59797587	l:55852720	上下级	2
l:23799034	l:55852720	兄妹	2
l:628156	l:55852720	夫妻	2
l:55490379	l:55852720	好友	1
l:23799034	l:59798385	上下级	2
l:23799034	l:59796326	主仆	2
l:23799034	l:13480816	同僚	1
l:23799034	l:59797678	同僚	1
l:23799034	l:55490379	暗恋	1
l:59797571	l:23799034	上下级	2
l:59797587	l:23799034	上下级	2
l:55490379	l:13480816	同僚	1
l:55490379	l:55892792	好友	1
l:59797571	l:55490379	上下级	2
l:59797587	l:55490379	上下级	2
l:59797591	l:933653	师徒	2
l:59797587	l:13480816	上下级	2
l:59797571	l:59797587	夫妻	2
l:59798077	l:59797591	师兄弟	2
l:59797571	l:13480816	上下级	2
