# Supplementary material for: Uncovering Structure—Rating Associations in Animated Film Character Networks
Source: Entropy (Basel). 2025 Aug 29;27(9):914. doi: 10.3390/e27090914 (PMC12469051; doi:10.3390/e27090914)
Supplement: Supplementary file 1 [file entropy-27-00914-s001.zip › MovieCharacterNetwork-main/data/dataset/▒a┴1⁄2╡╞/vertices.csv]

lemmaId	lemmaTitle	itemDesc	lemmaType	cnt
22182147	刘沉香		0
4032494	小玉		0
7810501	丁香		0
55852720	三圣母		0
23799034	杨戬		0
55490379	嫦娥		0
933653	敖春		0
628156	刘彦昌		0
59797587	王母娘娘	旧天条捍卫者	0
59796326	哮天犬	二郎神座下神兽	0
59797591	猪八戒		0
59797571	玉帝	三界最高统治者	0
59797678	哪吒	三太子	0
59798077	孙悟空		0
55892792	四公主		0
13480816	百花仙子		0
59798385	梅山老大	梅山七怪之首	0
