# Supplementary material for: Uncovering Structure—Rating Associations in Animated Film Character Networks
Source: Entropy (Basel). 2025 Aug 29;27(9):914. doi: 10.3390/e27090914 (PMC12469051; doi:10.3390/e27090914)
Supplement: Supplementary file 1 [file entropy-27-00914-s001.zip › MovieCharacterNetwork-main/data/dataset/▒a▒┤└╧░σ/edges.csv]

sources	targets	relationNames	directions
l:62562454	l:62562425	上下级	2
l:62562454	l:62562429	上下级	2
l:62562454	l:62562403	叔父·侄女	2
l:62562454	l:62562424	叔父·侄女	2
l:62562454	l:62562430	对手	1
l:62562454	l:62562433	对手	1
l:62562457	l:62562454	兄弟	2
l:62562464	l:62562454	母子	2
l:62562463	l:62562454	父子	2
l:62562457	l:62562425	对手	1
l:62562457	l:62562429	对手	1
l:62562457	l:62562430	对手	1
l:62562457	l:62562433	对手	1
l:62562457	l:62562403	父女	2
l:62562457	l:62562424	父女	2
l:62562464	l:62562457	母子	2
l:62562463	l:62562457	父子	2
l:62562463	l:62562464	夫妻	2
l:62562463	l:62562403	爷孙女	2
l:62562463	l:62562424	爷孙女	2
l:62562463	l:62562425	长辈·晚辈	2
l:62562463	l:62562429	长辈·晚辈	2
l:62562433	l:62562463	利用	1
l:62562430	l:62562463	欺骗	1
l:62562464	l:62562403	祖母·孙女	2
l:62562464	l:62562424	祖母·孙女	2
l:62562464	l:62562425	长辈·晚辈	2
l:62562464	l:62562429	长辈·晚辈	2
l:62562433	l:62562464	利用	1
l:62562430	l:62562464	欺骗	1
l:62562430	l:62562433	兄弟	2
l:62562429	l:62562425	同事	1
l:62562424	l:62562403	姐妹	2
