# Supplementary material for: Uncovering Structure—Rating Associations in Animated Film Character Networks
Source: Entropy (Basel). 2025 Aug 29;27(9):914. doi: 10.3390/e27090914 (PMC12469051; doi:10.3390/e27090914)
Supplement: Supplementary file 1 [file entropy-27-00914-s001.zip › MovieCharacterNetwork-main/data/dataset/▒a▒┤└╧░σ/vertices.csv]

lemmaId	lemmaTitle	itemDesc	lemmaType	cnt
62562454	西奥多·林德赛·坦普尔顿	宝贝公司高层	0
62562457	蒂莫西·莱斯利·坦普尔顿		0
62562463	泰德·坦普尔顿	小狗公司员工	0
62562464	珍妮丝·坦普尔顿	小狗公司员工	0
62562433	弗朗西斯·弗朗西斯	小狗公司老板	0
62562430	尤金·弗朗西斯	宝贝公司员工	0
62562429	金宝	宝贝公司员工	0
62562425	史黛西	宝贝公司员工	0
62562424	塔比莎·坦普尔顿		0
62562403	蒂娜·坦普尔顿	宝贝公司老板	0
