# Supplementary material for: Uncovering Structure—Rating Associations in Animated Film Character Networks
Source: Entropy (Basel). 2025 Aug 29;27(9):914. doi: 10.3390/e27090914 (PMC12469051; doi:10.3390/e27090914)
Supplement: Supplementary file 1 [file entropy-27-00914-s001.zip › MovieCharacterNetwork-main/data/dataset/╤░├╬╗╖╙╬╝╟/edges.csv]

sources	targets	relationNames	directions
l:22186691	l:61787582	主人·神兽	2
l:22186691	l:61789682	咨询	1
l:22186691	l:61787573	帮助	1
l:22186691	l:61787560	观察	1
l:22186691	l:61788518	观察	1
l:22248700	l:22186691	亲戚	0
l:61789690	l:22186691	亲戚	0
l:61789691	l:22186691	亲戚	0
l:61796351	l:22186691	亲戚	0
l:22227603	l:22186691	仇人	0
l:61787571	l:22186691	咨询	1
l:22365441	l:22186691	外曾祖母·曾外孙子	2
l:61789705	l:22186691	外曾祖父·曾外孙子	2
l:61787572	l:22186691	帮助	1
l:61787581	l:22186691	帮助	1
l:61789683	l:22186691	母子	2
l:61789686	l:22186691	父子	2
l:61796348	l:22186691	祖母·孙子	2
l:22227603	l:61789690	仇人	0
l:22227603	l:61789705	仇人	0
l:22227603	l:61796351	仇人	0
l:22227603	l:22248700	杀害	1
l:61787581	l:22227603	伤害	1
l:22248700	l:61789691	亲戚	0
l:22248700	l:61789682	咨询	1
l:22248700	l:61789690	外祖父·外孙女	2
l:22248700	l:61796348	外祖父·外孙女	2
l:22248700	l:61796351	夫妻	2
l:22248700	l:61788518	好友	0
l:22248700	l:61789705	岳父·女婿	2
l:22248700	l:22365441	父女	2
l:61787549	l:22248700	咨询	1
l:61787560	l:22248700	咨询	1
l:61796348	l:61789690	外祖母·外孙女	1
l:61796348	l:61789683	婆媳	2
l:61796348	l:61789686	母子	2
l:61796348	l:61789691	母子	2
l:61796351	l:61796348	外祖母·外孙女	1
l:22365441	l:61796348	母女	2
l:61789705	l:61796348	父女	2
l:61796351	l:61787581	主人·神兽	2
l:61796351	l:61789683	亲戚	0
l:61796351	l:61789686	亲戚	0
l:61796351	l:61789691	亲戚	0
l:61796351	l:61787572	咨询	1
l:61796351	l:61789705	岳母·女婿	2
l:61796351	l:22365441	母女	2
l:22365441	l:61789683	亲戚	0
l:22365441	l:61789686	外祖母·外孙子	1
l:22365441	l:61789690	母女	2
l:61789705	l:22365441	夫妻	2
l:61789686	l:61789683	夫妻	2
l:61789691	l:61789686	兄弟	2
l:61789705	l:61789686	外祖父·外孙子	2
l:61789690	l:61789686	姑侄	2
l:61789690	l:61789683	亲戚	0
l:61789691	l:61789683	亲戚	0
l:61789705	l:61789683	亲戚	0
l:61789705	l:61787572	咨询	1
l:61789705	l:61789691	外祖父·外孙子	2
l:61789705	l:61789690	父女	2
l:61789690	l:61787572	咨询	1
l:61789690	l:61789691	姑侄	2
l:61787581	l:61787582	同伴	0
