# Supplementary material for: Uncovering Structure—Rating Associations in Animated Film Character Networks
Source: Entropy (Basel). 2025 Aug 29;27(9):914. doi: 10.3390/e27090914 (PMC12469051; doi:10.3390/e27090914)
Supplement: Supplementary file 1 [file entropy-27-00914-s001.zip › MovieCharacterNetwork-main/data/dataset/╤░├╬╗╖╙╬╝╟/vertices.csv]

lemmaId	lemmaTitle	itemDesc	lemmaType	cnt
22186691	米格尔·里韦拉斯		0
22227603	德拉科鲁兹	墨西哥歌神亡灵	0
22248700	埃克托	流浪汉亡灵	0
61796348	爱莲娜	鞋匠	0
61788518	奇查隆	亡灵	0
61796351	梅尔达	亡灵	0
22365441	可可		0
61789686	亨利克	鞋匠	0
61789683	路易莎	鞋匠	0
61789705	胡里奥	亡灵	0
61789682	古斯塔沃	演奏人员亡灵	0
61789690	维多利亚	亡灵	0
61787573	弗里达·卡罗	墨西哥画家亡灵	3
61789691	巴特	鞋匠	0
61787571	主持人	亡灵	3
61787572	移民代理	亡灵	3
61787582	丹丹	爱波瑞吉	3
61787581	小南瓜	爱波瑞吉	3
61787560	监狱官	亡灵	3
61787549	离境代理	亡灵	3
