# Supplementary material for: Uncovering Structure—Rating Associations in Animated Film Character Networks
Source: Entropy (Basel). 2025 Aug 29;27(9):914. doi: 10.3390/e27090914 (PMC12469051; doi:10.3390/e27090914)
Supplement: Supplementary file 1 [file entropy-27-00914-s001.zip › MovieCharacterNetwork-main/data/dataset/╨í╝a┐∞┼▄/edges.csv]

sources	targets	relationNames	directions
l:62022133	l:62018570	伙伴	1
l:62022133	l:62018571	伙伴	1
l:62022133	l:62018576	伙伴	1
l:62022133	l:62018575	客户	1
l:62022133	l:62018572	对手	1
l:62022133	l:62018574	对手	1
l:62022133	l:62017909	观察	1
l:62022126	l:62022133	伙伴	1
l:62018566	l:62022133	喜欢	1
l:62018573	l:62022133	客户	1
l:62022204	l:62022133	客户	1
l:62018566	l:62018571	同伴	1
l:62018566	l:62018575	同伴	1
l:62018566	l:62018576	同伴	1
l:62018566	l:62017909	对手	1
l:62018566	l:62018572	对手	1
l:62018566	l:62018574	对手	1
l:62022126	l:62018566	同伴	1
l:62018573	l:62018566	客户	1
l:62022204	l:62018566	客户	1
l:62022204	l:62018570	伙伴	1
l:62022204	l:62018571	帮助	1
l:62022204	l:62018575	帮助	1
l:62022204	l:62018576	帮助	1
l:62022204	l:62022126	帮助	1
l:62022204	l:62018573	搭档	1
l:62022204	l:62018572	观察	1
l:62022204	l:62018574	观察	1
l:62018576	l:62018570	伙伴	1
l:62018576	l:62018571	伙伴	1
l:62018576	l:62018575	伙伴	1
l:62018576	l:62022126	伙伴	1
l:62018576	l:62018572	对手	1
l:62018576	l:62018574	对手	1
l:62018573	l:62018576	帮助	1
l:62022126	l:62018570	伙伴	1
l:62022126	l:62018571	伙伴	1
l:62022126	l:62018575	伙伴	1
l:62022126	l:62018572	对手	1
l:62022126	l:62018574	对手	1
l:62018573	l:62022126	帮助	1
l:62018575	l:62018570	伙伴	1
l:62018575	l:62018571	伙伴	1
l:62018575	l:62018572	对手	1
l:62018575	l:62018574	对手	1
l:62018573	l:62018575	帮助	1
l:62018573	l:62018570	伙伴	1
l:62018573	l:62018571	帮助	1
l:62018573	l:62018572	观察	1
l:62018573	l:62018574	观察	1
l:62018572	l:62018570	杀害	1
l:62017909	l:62018572	咨询	1
l:62018574	l:62018572	夫妻	2
l:62018571	l:62018572	对手	1
l:62018574	l:62018570	对手	1
l:62017909	l:62018574	咨询	1
l:62018571	l:62018574	对手	1
l:62018571	l:62018570	伙伴	1
