# Supplementary material for: Uncovering Structure—Rating Associations in Animated Film Character Networks
Source: Entropy (Basel). 2025 Aug 29;27(9):914. doi: 10.3390/e27090914 (PMC12469051; doi:10.3390/e27090914)
Supplement: Supplementary file 1 [file entropy-27-00914-s001.zip › MovieCharacterNetwork-main/data/dataset/╨í╝a┐∞┼▄/vertices.csv]

lemmaId	lemmaTitle	itemDesc	lemmaType	cnt
62022133	金婕	鸡群领袖	0
62018566	洛奇·罗德	马戏团美国公鸡	0
62022204	费奇	走私贩	0
62018576	巴波斯	养鸡场蛋鸡	0
62022126	福罗	养鸡场鸡群长官	0
62018575	麦克	工程师	0
62018573	尼克	走私贩	0
62018572	梅莉莎·特维迪	养鸡场老板	0
62018574	威拉德·特维迪	养鸡场老板	0
62018571	邦迪	养鸡场下蛋冠军	0
62017909	马戏团成员		3
62018570	爱德文娜	养鸡场蛋鸡	0
