# Supplementary material for: Uncovering Structure—Rating Associations in Animated Film Character Networks
Source: Entropy (Basel). 2025 Aug 29;27(9):914. doi: 10.3390/e27090914 (PMC12469051; doi:10.3390/e27090914)
Supplement: Supplementary file 1 [file entropy-27-00914-s001.zip › MovieCharacterNetwork-main/data/dataset/╨í╗╞╚╦┤≤╤█├╚/edges.csv]

sources	targets	relationNames	directions
l:17645964	l:61898327	对手	1
l:17645964	l:61900194	对手	1
l:17645964	l:61900380	对手	1
l:17645964	l:61900384	对手	1
l:17645964	l:61900389	对手	1
l:19931439	l:17645964	夫妻	2
l:61900923	l:17645964	崇拜	1
l:61900936	l:17645964	崇拜	1
l:61900921	l:17645964	观察	1
l:61900935	l:17645964	观察	1
l:61900937	l:17645964	观察	1
l:61900938	l:17645964	观察	1
l:61900194	l:61898327	伙伴	1
l:61900194	l:61900380	伙伴	1
l:61900194	l:61905977	伙伴	1
l:61900194	l:61900384	崇拜	1
l:61900194	l:61900389	帮助	1
l:61900935	l:61900194	司机·乘客	2
l:61900921	l:61900194	同车乘客	1
l:61900936	l:61900194	同车乘客	1
l:61900937	l:61900194	同车乘客	1
l:61900938	l:61900194	同车乘客	1
l:19931439	l:61900194	对手	1
l:61900392	l:61900194	对手	1
l:61900923	l:61900194	对手	1
l:61900380	l:61898327	伙伴	1
l:61900380	l:61905977	伙伴	1
l:61900380	l:61900384	崇拜	1
l:61900380	l:61900389	帮助	1
l:61900935	l:61900380	司机·乘客	2
l:61900921	l:61900380	同车乘客	1
l:61900936	l:61900380	同车乘客	1
l:61900937	l:61900380	同车乘客	1
l:61900938	l:61900380	同车乘客	1
l:19931439	l:61900380	对手	1
l:61900392	l:61900380	对手	1
l:61900923	l:61900380	对手	1
l:61898327	l:61905977	伙伴	1
l:61898327	l:61900384	崇拜	1
l:61898327	l:61900389	帮助	1
l:61900935	l:61898327	司机·乘客	2
l:61900921	l:61898327	同车乘客	1
l:61900936	l:61898327	同车乘客	1
l:61900937	l:61898327	同车乘客	1
l:61900938	l:61898327	同车乘客	1
l:19931439	l:61898327	对手	1
l:61900392	l:61898327	对手	1
l:61900923	l:61898327	对手	1
l:61900384	l:61900389	对手	1
l:19931439	l:61900384	对手	1
l:19931439	l:61900389	对手	1
l:61900389	l:61900392	君臣	2
l:61900935	l:61900938	夫妻	2
l:61900935	l:61900936	父女	2
l:61900935	l:61900921	父子	2
l:61900935	l:61900937	父子	2
l:61900938	l:61900936	母女	2
l:61900938	l:61900921	母子	2
l:61900938	l:61900937	母子	2
l:61900937	l:61900936	兄妹	2
l:61900937	l:61900921	兄弟	2
l:61900936	l:61900921	姐弟	2
