# Supplementary material for: Uncovering Structure—Rating Associations in Animated Film Character Networks
Source: Entropy (Basel). 2025 Aug 29;27(9):914. doi: 10.3390/e27090914 (PMC12469051; doi:10.3390/e27090914)
Supplement: Supplementary file 1 [file entropy-27-00914-s001.zip › MovieCharacterNetwork-main/data/dataset/╨í╗╞╚╦┤≤╤█├╚/vertices.csv]

lemmaId	lemmaTitle	itemDesc	lemmaType	cnt
17645964	斯嘉丽·杀人狂		0
61900194	斯图尔特	小黄人	3
61900380	凯文	小黄人	3
61898327	鲍勃	小黄人	0
61900384	格鲁	坏蛋梦想家	3
19931439	赫布·杀人狂		0
61900923	相扑·坏人	恶霸	0
61900389	伊丽莎白二世	英国女王	3
61900392	王冠守卫者		3
61900935	沃尔特·尼尔森	强盗	0
61900938	玛奇·尼尔森	强盗	0
61900937	沃尔特·尼尔森二世	强盗	0
61900936	蒂娜·尼尔森	强盗	0
61905977	诺伯特	小黄人	0
61900921	宾基·尼尔森	婴儿	0
