# Supplementary material for: Uncovering Structure—Rating Associations in Animated Film Character Networks
Source: Entropy (Basel). 2025 Aug 29;27(9):914. doi: 10.3390/e27090914 (PMC12469051; doi:10.3390/e27090914)
Supplement: Supplementary file 1 [file entropy-27-00914-s001.zip › MovieCharacterNetwork-main/data/dataset/╨í╗╞╚╦┤≤╤█├╚╔±═╡─╠░╓╟░┤1⁄2/edges.csv]

sources	targets	relationNames	directions
l:61899431	l:61899432	伙伴	1
l:61899431	l:61899434	伙伴	1
l:61899431	l:61899435	伙伴	1
l:61899431	l:61899440	伙伴	1
l:61899431	l:61899985	伙伴	1
l:61899431	l:61900013	伙伴	1
l:61899431	l:61899986	对手	1
l:61899431	l:61899987	对手	1
l:61899431	l:61899990	对手	1
l:61899431	l:61899991	对手	1
l:61899431	l:61899992	对手	1
l:61899431	l:61899984	崇拜	1
l:61899431	l:61899968	欺骗	1
l:61899997	l:61899431	母子	2
l:61899432	l:61899434	伙伴	1
l:61899432	l:61899435	伙伴	1
l:61899432	l:61899985	伙伴	1
l:61899432	l:61900013	伙伴	1
l:61899432	l:61899986	对手	1
l:61899432	l:61899987	对手	1
l:61899432	l:61899990	对手	1
l:61899432	l:61899991	对手	1
l:61899432	l:61899992	对手	1
l:61899440	l:61899432	伙伴	1
l:61899984	l:61899432	同伴	1
l:61899981	l:61899432	师徒	2
l:61899434	l:61899435	伙伴	1
l:61899434	l:61899985	伙伴	1
l:61899434	l:61900013	伙伴	1
l:61899434	l:61899986	对手	1
l:61899434	l:61899987	对手	1
l:61899434	l:61899990	对手	1
l:61899434	l:61899991	对手	1
l:61899434	l:61899992	对手	1
l:61899440	l:61899434	伙伴	1
l:61899984	l:61899434	同伴	1
l:61899981	l:61899434	师徒	2
l:61899435	l:61899985	伙伴	1
l:61899435	l:61900013	伙伴	1
l:61899435	l:61899986	对手	1
l:61899435	l:61899987	对手	1
l:61899435	l:61899990	对手	1
l:61899435	l:61899991	对手	1
l:61899435	l:61899992	对手	1
l:61899440	l:61899435	伙伴	1
l:61899984	l:61899435	同伴	1
l:61899981	l:61899435	师徒	2
l:61899985	l:61900013	伙伴	1
l:61899985	l:61899986	对手	1
l:61899985	l:61899987	对手	1
l:61899985	l:61899990	对手	1
l:61899985	l:61899991	对手	1
l:61899985	l:61899992	对手	1
l:61899440	l:61899985	伙伴	1
l:61899984	l:61899985	同伴	1
l:61899984	l:61899986	昔日好友	1
l:61899984	l:61899987	昔日好友	1
l:61899984	l:61899990	昔日好友	1
l:61899984	l:61899991	昔日好友	1
l:61899984	l:61899992	昔日好友	1
l:61899984	l:61899968	欺骗	1
l:61899986	l:61899987	同伙	1
l:61899986	l:61899990	同伙	1
l:61899986	l:61899991	同伙	1
l:61899986	l:61899992	同伙	1
l:61899986	l:61899997	咨询	1
l:61899991	l:61899987	同伙	1
l:61899991	l:61899990	同伙	1
l:61899991	l:61899992	同伙	1
l:61899991	l:61899997	咨询	1
l:61899987	l:61899990	同伙	1
l:61899987	l:61899992	同伙	1
l:61899987	l:61899997	咨询	1
l:61899990	l:61899992	同伙	1
l:61899990	l:61899997	咨询	1
l:61899992	l:61899997	伤害	1
