# Supplementary material for: Uncovering Structure—Rating Associations in Animated Film Character Networks
Source: Entropy (Basel). 2025 Aug 29;27(9):914. doi: 10.3390/e27090914 (PMC12469051; doi:10.3390/e27090914)
Supplement: Supplementary file 1 [file entropy-27-00914-s001.zip › MovieCharacterNetwork-main/data/dataset/╨í╗╞╚╦┤≤╤█├╚╔±═╡─╠░╓╟░┤1⁄2/vertices.csv]

lemmaId	lemmaTitle	itemDesc	lemmaType	cnt
61899431	格鲁	坏蛋梦想家	3
61899432	斯图尔特	小黄人	3
61899434	凯文	小黄人	3
61899435	鲍勃	小黄人	3
61899985	奥托	小黄人	0
61899981	周师父	周氏针灸店老板	0
61899984	威酷魔王	极恶六天王头目	0
61899986	贝拉女魔头	极恶六天王	0
61899991	尚夹哥	极恶六天王	0
61899987	铁拳男	极恶六天王	0
61899990	滑轮追魂手	极恶六天王	0
61899992	双节棍修女	极恶六天王	0
61899440	纳法里奥	天才科学家	3
61899997	玛琳娜·格鲁		0
61899968	珀金斯	“邪恶银行”行长	0
61900013	乔	小黄人	0
