# Supplementary material for: Uncovering Structure—Rating Associations in Animated Film Character Networks
Source: Entropy (Basel). 2025 Aug 29;27(9):914. doi: 10.3390/e27090914 (PMC12469051; doi:10.3390/e27090914)
Supplement: Supplementary file 1 [file entropy-27-00914-s001.zip › MovieCharacterNetwork-main/data/dataset/┼┴╢í╢┘╨▄2/edges.csv]

sources	targets	relationNames	directions
l:62377014	l:62377042	对手	1
l:62377014	l:62378120	对手	1
l:62377014	l:62378325	对手	1
l:62377014	l:62378208	帮助	1
l:62377014	l:62377060	挚友	1
l:62377014	l:62377066	挚友	1
l:62377014	l:62376991	朋友	1
l:62377014	l:62377056	朋友	1
l:62377014	l:62378036	朋友	1
l:62377014	l:62378324	朋友	1
l:62377019	l:62377014	养母子	2
l:62377031	l:62377014	养母子	2
l:62377038	l:62377014	养父子	2
l:62377074	l:62377014	养父子	2
l:62376997	l:62377014	利用	1
l:62377005	l:62377014	利用	1
l:62378207	l:62377014	利用	1
l:62377006	l:62377014	帮助	1
l:62377050	l:62377014	长辈·晚辈	2
l:62378086	l:62377014	雇佣	1
l:62378120	l:62377019	对手	1
l:62378120	l:62377050	对手	1
l:62378120	l:62377056	对手	1
l:62378120	l:62377060	对手	1
l:62378120	l:62377066	对手	1
l:62378120	l:62377074	对手	1
l:62378120	l:62378325	欺骗	1
l:62378120	l:62378121	经纪人	1
l:62378120	l:62376991	邻居	1
l:62378120	l:62377042	邻居	1
l:62378120	l:62378036	邻居	1
l:62378120	l:62378208	邻居	1
l:62377006	l:62378120	观察	1
l:62377019	l:62378324	同伴	1
l:62377019	l:62376997	咨询	1
l:62377019	l:62377005	咨询	1
l:62377019	l:62377069	咨询	1
l:62377019	l:62378207	咨询	1
l:62377019	l:62377042	对手	1
l:62377019	l:62377031	帮助	1
l:62377019	l:62377056	朋友	1
l:62377019	l:62377060	母女	2
l:62377019	l:62377066	母子	2
l:62377019	l:62378325	观察	1
l:62377019	l:62376991	邻居	1
l:62377019	l:62378036	邻居	1
l:62377019	l:62378208	邻居	1
l:62377050	l:62377019	亲戚	1
l:62377074	l:62377019	夫妻	2
l:62377074	l:62377056	同伴	1
l:62377074	l:62378324	同伴	1
l:62377074	l:62376997	咨询	1
l:62377074	l:62377005	咨询	1
l:62377074	l:62377069	咨询	1
l:62377074	l:62378207	咨询	1
l:62377074	l:62377042	对手	1
l:62377074	l:62377031	帮助	1
l:62377074	l:62377060	父女	2
l:62377074	l:62377066	父子	2
l:62377074	l:62378325	观察	1
l:62377074	l:62376991	邻居	1
l:62377074	l:62378036	邻居	1
l:62377074	l:62378208	邻居	1
l:62377050	l:62377074	亲戚	1
l:62378207	l:62376997	狱友	1
l:62378207	l:62377005	狱友	1
l:62377006	l:62378207	观察	1
l:62377050	l:62378207	观察	1
l:62377060	l:62378207	观察	1
l:62377066	l:62378207	观察	1
l:62377060	l:62377066	姐弟	2
l:62377060	l:62377031	帮助	1
l:62377060	l:62378121	欺骗	1
l:62377060	l:62376997	观察	1
l:62377060	l:62377005	观察	1
l:62377060	l:62377069	观察	1
l:62377060	l:62378325	观察	1
l:62377042	l:62377060	对手	1
l:62376991	l:62377060	长辈·晚辈	2
l:62377050	l:62377060	长辈·晚辈	2
l:62377056	l:62377060	长辈·晚辈	2
l:62378036	l:62377060	长辈·晚辈	2
l:62378208	l:62377060	长辈·晚辈	2
l:62378324	l:62377060	长辈·晚辈	2
l:62377066	l:62377031	帮助	1
l:62377066	l:62378121	欺骗	1
l:62377066	l:62376997	观察	1
l:62377066	l:62377005	观察	1
l:62377066	l:62377069	观察	1
l:62377066	l:62378325	观察	1
l:62377042	l:62377066	对手	1
l:62376991	l:62377066	长辈·晚辈	2
l:62377050	l:62377066	长辈·晚辈	2
l:62377056	l:62377066	长辈·晚辈	2
l:62378036	l:62377066	长辈·晚辈	2
l:62378208	l:62377066	长辈·晚辈	2
l:62378324	l:62377066	长辈·晚辈	2
l:62377038	l:62377031	夫妻	2
l:62376991	l:62377031	帮助	1
l:62377050	l:62377031	帮助	1
l:62377056	l:62377031	帮助	1
l:62378036	l:62377031	帮助	1
l:62378208	l:62377031	帮助	1
l:62378324	l:62377031	帮助	1
l:62377056	l:62376991	同伴	1
l:62377056	l:62377050	同伴	1
l:62377056	l:62378036	同伴	1
l:62377056	l:62378208	同伴	1
l:62377056	l:62378324	同伴	1
l:62377050	l:62376991	同伴	1
l:62377050	l:62378036	同伴	1
l:62377050	l:62378208	同伴	1
l:62377050	l:62378324	同伴	1
l:62377050	l:62377042	对手	1
l:62377050	l:62376997	观察	1
l:62377050	l:62377005	观察	1
l:62377050	l:62377069	观察	1
l:62377050	l:62378325	观察	1
l:62378208	l:62378324	同伴	1
l:62378208	l:62376991	喜欢	1
l:62378208	l:62377042	邻居	1
l:62378208	l:62378036	邻居	1
l:62378036	l:62378324	同伴	1
l:62378036	l:62376991	邻居	1
l:62378036	l:62377042	邻居	1
l:62377042	l:62378324	对手	1
l:62377042	l:62376991	邻居	1
l:62376997	l:62377005	狱友	1
l:62377006	l:62376997	观察	1
l:62377006	l:62377005	观察	1
l:62376991	l:62378324	同伴	1
l:62378086	l:62378325	客户	1
