# Supplementary material for: Uncovering Structure—Rating Associations in Animated Film Character Networks
Source: Entropy (Basel). 2025 Aug 29;27(9):914. doi: 10.3390/e27090914 (PMC12469051; doi:10.3390/e27090914)
Supplement: Supplementary file 1 [file entropy-27-00914-s001.zip › MovieCharacterNetwork-main/data/dataset/┼┴╢í╢┘╨▄2/vertices.csv]

lemmaId	lemmaTitle	itemDesc	lemmaType	cnt
62377014	帕丁顿·布朗	秘鲁小熊	3
62378120	菲尼克斯·布坎南	过气演员/囚犯	0
62377019	玛丽·布朗	画家	3
62377074	亨利·布朗	风险分析师	3
62378207	纳克鲁斯·麦金蒂	监狱厨师	0
62377060	朱迪·布朗	中学生	3
62377066	乔纳森·布朗	中学生	3
62377031	露西	秘鲁熊	3
62377038	帕斯图佐	秘鲁熊	3
62377056	格鲁伯	古董店老板	3
62377050	伯德夫人		3
62378208	兰彻斯特	上校	0
62378036	加法里	医生	0
62377042	库里	社区防委会主任	3
62377069	科兹洛娃夫人	算命师	3
62376997	小飞	囚犯	3
62377005	勺子	囚犯	3
62376991	基茨小姐	报刊亭老板	3
62378325	杰拉德	法官	0
62378324	巴恩斯	垃圾车清洁工	0
62377006	狱警	皇家监狱狱警	3
62378121	费莉西蒂·范肖	经纪人	0
62378086	朱塞佩	男士理发店老板	0
