# Supplementary material for: Uncovering Structure—Rating Associations in Animated Film Character Networks
Source: Entropy (Basel). 2025 Aug 29;27(9):914. doi: 10.3390/e27090914 (PMC12469051; doi:10.3390/e27090914)
Supplement: Supplementary file 1 [file entropy-27-00914-s001.zip › MovieCharacterNetwork-main/data/dataset/┼┴╢í╢┘╨▄/edges.csv]

sources	targets	relationNames	directions
l:62351156	l:62354216	司机·乘客	2
l:62351156	l:62345595	咨询	1
l:62351156	l:62353955	对手	1
l:62351156	l:62354211	对手	1
l:62351156	l:62354228	对手	1
l:62351156	l:62354266	对手	1
l:62351156	l:62345579	帮助	1
l:62351156	l:62354160	挚友	1
l:62351156	l:62354165	挚友	1
l:62351156	l:62354037	欢喜冤家	1
l:62351156	l:62354188	观察	1
l:62354147	l:62351156	养母子	2
l:62354107	l:62351156	养父子	2
l:62345610	l:62351156	帮助	1
l:62351394	l:62351156	帮助	1
l:62354042	l:62351156	帮助	1
l:62354054	l:62351156	帮助	1
l:62354222	l:62351156	观察	1
l:62354218	l:62351156	调查	1
l:62353955	l:62354218	利益	1
l:62353955	l:62354216	威胁	1
l:62353955	l:62351394	对手	1
l:62353955	l:62354037	对手	1
l:62353955	l:62354042	对手	1
l:62353955	l:62354160	对手	1
l:62353955	l:62354165	对手	1
l:62353955	l:62354211	欺骗	1
l:62353955	l:62354107	观察	1
l:62353955	l:62354147	观察	1
l:62354188	l:62353955	父女	2
l:62354037	l:62345595	咨询	1
l:62354037	l:62354042	夫妻	2
l:62354037	l:62354228	对手	1
l:62354037	l:62354160	父女	2
l:62354037	l:62354165	父子	2
l:62354037	l:62354107	观察	1
l:62354037	l:62354147	观察	1
l:62354037	l:62354188	观察	1
l:62354037	l:62354211	邻居	1
l:62351394	l:62354037	亲戚	1
l:62354216	l:62354037	司机·乘客	2
l:62354054	l:62354037	同伴	1
l:62354042	l:62354054	好友	1
l:62354042	l:62354160	母女	2
l:62354042	l:62354165	母子	2
l:62354042	l:62354107	观察	1
l:62354042	l:62354147	观察	1
l:62354042	l:62354188	观察	1
l:62354042	l:62354211	邻居	1
l:62354042	l:62354222	长辈·晚辈	2
l:62351394	l:62354042	亲戚	1
l:62354216	l:62354042	司机·乘客	2
l:62354266	l:62354042	观察	1
l:62354054	l:62354107	观察	1
l:62354054	l:62354147	观察	1
l:62354054	l:62354188	观察	1
l:62354054	l:62354160	长辈·晚辈	2
l:62354054	l:62354165	长辈·晚辈	2
l:62354266	l:62354054	观察	1
l:62351394	l:62354160	亲戚	1
l:62351394	l:62354165	亲戚	1
l:62351394	l:62354211	邻居	1
l:62354160	l:62354222	单恋	1
l:62354160	l:62354165	姐弟	2
l:62354160	l:62345579	观察	1
l:62354160	l:62354107	观察	1
l:62354160	l:62354147	观察	1
l:62354160	l:62354188	观察	1
l:62354160	l:62354266	观察	1
l:62354160	l:62354211	邻居	1
l:62354216	l:62354160	司机·乘客	2
l:62354165	l:62354107	观察	1
l:62354165	l:62354147	观察	1
l:62354165	l:62354188	观察	1
l:62354165	l:62354211	邻居	1
l:62354216	l:62354165	司机·乘客	2
l:62354188	l:62354107	挚友	1
l:62354188	l:62354147	挚友	1
l:62354107	l:62354147	夫妻	2
l:62354222	l:62345579	观察	1
l:62354222	l:62354266	观察	1
l:62354228	l:62345595	同事	1
l:62354266	l:62345579	对手	1
