# Supplementary material for: Uncovering Structure—Rating Associations in Animated Film Character Networks
Source: Entropy (Basel). 2025 Aug 29;27(9):914. doi: 10.3390/e27090914 (PMC12469051; doi:10.3390/e27090914)
Supplement: Supplementary file 1 [file entropy-27-00914-s001.zip › MovieCharacterNetwork-main/data/dataset/┼┴╢í╢┘╨▄/vertices.csv]

lemmaId	lemmaTitle	itemDesc	lemmaType	cnt
62351156	帕丁顿	秘鲁小熊	0
62353955	米莉森特·克莱德	动物标本制作师	0
62354037	亨利·布朗	风险分析师	0
62354042	玛丽·布朗	画家	0
62354054	格鲁伯	古董店老板	0
62351394	伯德夫人		0
62354160	朱迪·布朗	小学生	0
62354165	乔纳森·布朗	小学生	0
62354188	蒙哥马利·克莱德	考察队领队	0
62354107	帕斯图佐	秘鲁熊	0
62354147	露西	秘鲁熊	0
62354211	库里		0
62354216	乔	出租车司机	0
62354218	格兰特	海关缉私警察	0
62354222	托尼	小学生	0
62354228	巴里	地理协会警卫	0
62354266	安德烈	小偷	0
62345579	警察		3
62345595	前台	地理协会前台	3
62345610	白金汉宫卫兵		3
