# Supplementary material for: Uncovering Structure—Rating Associations in Animated Film Character Networks
Source: Entropy (Basel). 2025 Aug 29;27(9):914. doi: 10.3390/e27090914 (PMC12469051; doi:10.3390/e27090914)
Supplement: Supplementary file 1 [file entropy-27-00914-s001.zip › MovieCharacterNetwork-main/data/dataset/╣╓╩▐┤≤╤o/edges.csv]

sources	targets	relationNames	directions
l:61817845	l:61817826	对手	1
l:61817845	l:61817829	对手	1
l:61817845	l:61817841	对手	1
l:61817845	l:61820448	对手	1
l:61817845	l:61820450	对手	1
l:61817845	l:61820454	对手	1
l:61817845	l:61817831	搭档	1
l:61817845	l:61817835	搭档	1
l:61817845	l:61817837	搭档	1
l:61817845	l:61817842	搭档	1
l:61817845	l:61820446	搭档	1
l:61817845	l:60321687	欢喜冤家	1
l:61817845	l:61817830	观察	1
l:61817845	l:61817844	观察	1
l:61820451	l:61817845	上下级	2
l:22094337	l:61817845	伤害	1
l:61815956	l:61817845	对手	1
l:61820444	l:61817845	师生	2
l:61820447	l:61817845	师生	2
l:61817827	l:61817845	帮助	1
l:61820452	l:61817845	观察	1
l:61820458	l:61817845	观察	1
l:61817838	l:61817845	长辈·晚辈	2
l:60321687	l:61817826	对手	1
l:60321687	l:61817829	对手	1
l:60321687	l:61817841	对手	1
l:60321687	l:61820448	对手	1
l:60321687	l:61820450	对手	1
l:60321687	l:61820454	对手	1
l:60321687	l:61817831	搭档	1
l:60321687	l:61817835	搭档	1
l:60321687	l:61817837	搭档	1
l:60321687	l:61817842	搭档	1
l:60321687	l:61820446	搭档	1
l:60321687	l:61817830	观察	1
l:60321687	l:61817844	观察	1
l:61820451	l:60321687	上下级	2
l:61815956	l:60321687	对手	1
l:61820444	l:60321687	师生	2
l:22094337	l:60321687	观察	1
l:61820452	l:60321687	观察	1
l:61820458	l:60321687	观察	1
l:61817838	l:60321687	长辈·晚辈	2
l:22094337	l:61815956	上下级	2
l:22094337	l:61820444	上下级	2
l:22094337	l:61817826	观察	1
l:22094337	l:61817829	观察	1
l:22094337	l:61817831	观察	1
l:22094337	l:61817835	观察	1
l:22094337	l:61817837	观察	1
l:22094337	l:61817841	观察	1
l:22094337	l:61817842	观察	1
l:22094337	l:61820446	观察	1
l:22094337	l:61820448	观察	1
l:22094337	l:61820450	观察	1
l:22094337	l:61820454	观察	1
l:61817841	l:61817826	对手	1
l:61817841	l:61817829	对手	1
l:61817841	l:61820448	搭档	1
l:61817841	l:61820454	搭档	1
l:61815956	l:61817841	对手	1
l:61817831	l:61817841	对手	1
l:61817835	l:61817841	对手	1
l:61817837	l:61817841	对手	1
l:61817842	l:61817841	对手	1
l:61820446	l:61817841	对手	1
l:61820444	l:61817841	师生	2
l:61820450	l:61817841	搭档	1
l:61820452	l:61817841	观察	1
l:61820458	l:61817841	观察	1
l:61817842	l:61817826	对手	1
l:61817842	l:61817829	对手	1
l:61817842	l:61820448	对手	1
l:61817842	l:61820450	对手	1
l:61817842	l:61820454	对手	1
l:61817842	l:61817831	搭档	1
l:61817842	l:61817835	搭档	1
l:61817842	l:61817837	搭档	1
l:61817842	l:61820446	搭档	1
l:61817842	l:61817838	未婚夫妻	2
l:61817842	l:61817844	观察	1
l:61815956	l:61817842	对手	1
l:61820452	l:61817842	观察	1
l:61820458	l:61817842	观察	1
l:61817835	l:61817831	兄弟	2
l:61817835	l:61817826	对手	1
l:61817835	l:61817829	对手	1
l:61817835	l:61820448	对手	1
l:61817835	l:61820450	对手	1
l:61817835	l:61820454	对手	1
l:61817835	l:61817837	搭档	1
l:61817835	l:61820446	搭档	1
l:61817835	l:61817844	观察	1
l:61815956	l:61817835	对手	1
l:61820452	l:61817835	观察	1
l:61820458	l:61817835	观察	1
l:61817838	l:61817835	长辈·晚辈	2
l:61817831	l:61817826	对手	1
l:61817831	l:61817829	对手	1
l:61817831	l:61820448	对手	1
l:61817831	l:61820450	对手	1
l:61817831	l:61820454	对手	1
l:61817831	l:61817837	搭档	1
l:61817831	l:61820446	搭档	1
l:61817831	l:61817844	观察	1
l:61815956	l:61817831	对手	1
l:61820452	l:61817831	观察	1
l:61820458	l:61817831	观察	1
l:61817838	l:61817831	长辈·晚辈	2
l:61817837	l:61817826	对手	1
l:61817837	l:61817829	对手	1
l:61817837	l:61820448	对手	1
l:61817837	l:61820450	对手	1
l:61817837	l:61820454	对手	1
l:61817837	l:61820446	搭档	1
l:61817837	l:61817844	观察	1
l:61815956	l:61817837	对手	1
l:61817838	l:61817837	母子	2
l:61820452	l:61817837	观察	1
l:61820458	l:61817837	观察	1
l:61820446	l:61817826	对手	1
l:61820446	l:61817829	对手	1
l:61820446	l:61820448	对手	1
l:61820446	l:61820450	对手	1
l:61820446	l:61820454	对手	1
l:61820446	l:61817844	观察	1
l:61815956	l:61820446	对手	1
l:61820452	l:61820446	观察	1
l:61820458	l:61820446	观察	1
l:61817838	l:61820446	长辈·晚辈	2
l:61820444	l:61815956	同事	1
l:61820450	l:61817826	对手	1
l:61820450	l:61817829	对手	1
l:61820450	l:61820448	搭档	1
l:61820450	l:61820454	搭档	1
l:61815956	l:61820450	对手	1
l:61820452	l:61820450	观察	1
l:61820458	l:61820450	观察	1
l:61820448	l:61817826	对手	1
l:61820448	l:61817829	对手	1
l:61820448	l:61820454	搭档	1
l:61815956	l:61820448	对手	1
l:61820452	l:61820448	观察	1
l:61820458	l:61820448	观察	1
l:61817829	l:61817826	搭档	1
l:61815956	l:61817829	对手	1
l:61820454	l:61817829	对手	1
l:61820452	l:61817829	观察	1
l:61820458	l:61817829	观察	1
l:61820452	l:61820458	搭档	1
l:61820452	l:61817826	观察	1
l:61820452	l:61820454	观察	1
l:61820458	l:61817826	观察	1
l:61820458	l:61820454	观察	1
l:61815956	l:61817826	对手	1
l:61820454	l:61817826	对手	1
l:61815956	l:61820454	对手	1
