# Supplementary material for: Uncovering Structure—Rating Associations in Animated Film Character Networks
Source: Entropy (Basel). 2025 Aug 29;27(9):914. doi: 10.3390/e27090914 (PMC12469051; doi:10.3390/e27090914)
Supplement: Supplementary file 1 [file entropy-27-00914-s001.zip › MovieCharacterNetwork-main/data/dataset/╣╓╩▐┤≤╤o/vertices.csv]

lemmaId	lemmaTitle	itemDesc	lemmaType	cnt
61817845	麦克尔·沃佐斯基	万事OK社社员	0
60321687	詹姆士·P·苏利文	万事OK社社员	0
22094337	郝刻薄	惊吓学院系院长	0
61817841	兰德尔·博格斯	菁吓兄弟会成员	0
61817842	唐·卡尔顿	万事OK社元老	0
61817835	特里·佩里	万事OK社社员	0
61817831	特瑞·佩里	万事OK社社员	0
61817837	斯科特·斯奎伯斯	万事OK社社员	0
61820446	阿拱	万事OK社社员	0
61820444	德里克·奈特	惊吓学院教授	0
61820450	强尼·J·沃辛顿三世	菁吓兄弟会会长	0
61820447	凯伦·格雷夫斯	小学老师	0
61820448	切特·亚历山大	菁吓兄弟会成员	0
61817838	雪莉·斯奎伯斯		0
61817829	凯莉·威廉姆斯	PNK社社长	0
61820451	雪人	电力公司员工	0
61820452	克莱尔·惠勒	惊吓杯报名人员	0
61820458	布洛克·皮尔逊	惊吓杯报名人员	0
61817830	阿奇	恐怖科大吉祥物	0
61817826	娜奥米·杰克逊	PNK社社员	0
61817827	杰伊	新生入学引导员	0
61820454	贾维尔·瑞欧斯	菁吓兄弟会成员	0
61815956	图书管理员	怪兽大学员工	3
61817844	厄尔·汤普森	电力公司惊吓员	0
