# Supplementary material for: Uncovering Structure—Rating Associations in Animated Film Character Networks
Source: Entropy (Basel). 2025 Aug 29;27(9):914. doi: 10.3390/e27090914 (PMC12469051; doi:10.3390/e27090914)
Supplement: Supplementary file 1 [file entropy-27-00914-s001.zip › MovieCharacterNetwork-main/data/dataset/╣╓╩▐╡τ┴a╣1⁄2╦╛/edges.csv]

sources	targets	relationNames	directions
l:61860047	l:2778126	保护	1
l:61860047	l:61860052	前同事	1
l:61860047	l:61864523	同事	1
l:61860047	l:61864529	同事	1
l:61860047	l:61864536	同事	1
l:61860047	l:61864539	同事	1
l:61860047	l:61860045	对手	1
l:61860047	l:61864517	对手	1
l:61860047	l:61864522	对手	1
l:61860047	l:61860051	挚友	1
l:61860047	l:61864499	朋友	1
l:61860047	l:61864524	朋友	1
l:61864520	l:61860047	上下级	2
l:61864533	l:61860047	属下	2
l:61864530	l:61860047	崇拜	1
l:61864531	l:61860047	崇拜	1
l:61864534	l:61860047	崇拜	1
l:61860051	l:2778126	保护	1
l:61860051	l:61860052	前同事	1
l:61860051	l:61864523	同事	1
l:61860051	l:61864529	同事	1
l:61860051	l:61864530	同事	1
l:61860051	l:61864531	同事	1
l:61860051	l:61864534	同事	1
l:61860051	l:61864536	同事	1
l:61860051	l:61864539	同事	1
l:61860051	l:61864533	好友	1
l:61860051	l:61860045	对手	1
l:61860051	l:61864517	对手	1
l:61860051	l:61864522	对手	1
l:61860051	l:61864499	情侣	2
l:61860051	l:61864524	朋友	1
l:61864520	l:61860051	上下级	2
l:61863686	l:61860051	客户	1
l:61860045	l:2778126	伤害	1
l:61860045	l:61864517	利益	1
l:61860045	l:61864523	同事	1
l:61860045	l:61864529	同事	1
l:61860045	l:61864530	同事	1
l:61860045	l:61864531	同事	1
l:61860045	l:61864534	同事	1
l:61860045	l:61864536	同事	1
l:61860045	l:61864539	同事	1
l:61860045	l:61864499	对手	1
l:61860045	l:61864522	搭档	1
l:61864533	l:61860045	上下级	2
l:61864520	l:61860045	调查	1
l:61864517	l:2778126	伤害	1
l:61864522	l:2778126	伤害	1
l:61864520	l:2778126	帮助	1
l:61864499	l:61864522	同事	1
l:61864499	l:61864523	同事	1
l:61864499	l:61864529	同事	1
l:61864499	l:61864530	同事	1
l:61864499	l:61864531	同事	1
l:61864499	l:61864534	同事	1
l:61864499	l:61864536	同事	1
l:61864499	l:61864539	同事	1
l:61864520	l:61864499	上下级	2
l:61864533	l:61864499	同事	1
l:61863686	l:61864499	客户	1
l:61864517	l:61864499	雇佣	1
l:61864517	l:61864522	雇佣	1
l:61864517	l:61864523	雇佣	1
l:61864517	l:61864529	雇佣	1
l:61864517	l:61864530	雇佣	1
l:61864517	l:61864531	雇佣	1
l:61864517	l:61864533	雇佣	1
l:61864517	l:61864534	雇佣	1
l:61864517	l:61864536	雇佣	1
l:61864517	l:61864539	雇佣	1
l:61864520	l:61864517	调查	1
l:61864520	l:61864522	上下级	2
l:61864520	l:61864523	上下级	2
l:61864520	l:61864529	上下级	2
l:61864520	l:61864530	上下级	2
l:61864520	l:61864531	上下级	2
l:61864520	l:61864534	上下级	2
l:61864520	l:61864539	上下级	2
l:61864520	l:61864533	同事	1
l:61864520	l:61864536	同事	1
l:61864522	l:61864523	同事	1
l:61864522	l:61864529	同事	1
l:61864522	l:61864530	同事	1
l:61864522	l:61864531	同事	1
l:61864522	l:61864534	同事	1
l:61864522	l:61864536	同事	1
l:61864522	l:61864539	同事	1
l:61864533	l:61864522	属下	2
l:61864523	l:61864529	同事	1
l:61864523	l:61864530	同事	1
l:61864523	l:61864531	同事	1
l:61864523	l:61864536	同事	1
l:61864523	l:61864539	同事	1
l:61864523	l:61864534	搭档	1
l:61864533	l:61864523	属下	2
l:61864534	l:61864529	同事	1
l:61864534	l:61864530	同事	1
l:61864534	l:61864531	同事	1
l:61864534	l:61864536	同事	1
l:61864534	l:61864539	同事	1
l:61864533	l:61864534	属下	2
l:61864533	l:61864536	同事	1
l:61864533	l:61864529	属下	2
l:61864533	l:61864530	属下	2
l:61864533	l:61864531	属下	2
l:61864533	l:61864539	属下	2
l:61864530	l:61864529	同事	1
l:61864530	l:61864536	同事	1
l:61864530	l:61864539	同事	1
l:61864530	l:61864531	搭档	1
l:61864531	l:61864529	同事	1
l:61864531	l:61864536	同事	1
l:61864531	l:61864539	同事	1
l:61864536	l:61864529	同事	1
l:61864536	l:61864539	属下	2
l:61864539	l:61864529	同事	1
