# Supplementary material for: Uncovering Structure—Rating Associations in Animated Film Character Networks
Source: Entropy (Basel). 2025 Aug 29;27(9):914. doi: 10.3390/e27090914 (PMC12469051; doi:10.3390/e27090914)
Supplement: Supplementary file 1 [file entropy-27-00914-s001.zip › MovieCharacterNetwork-main/data/dataset/╣╓╩▐╡τ┴a╣1⁄2╦╛/vertices.csv]

lemmaId	lemmaTitle	itemDesc	lemmaType	cnt
61860047	詹姆士·P·苏利文	惊吓专员	3
61860051	麦克尔·沃佐斯基	惊吓助理	3
61860045	兰德尔·博格斯	电力公司员工	3
2778126	阿布	两岁幼儿	0
61864499	西莉亚·美	电话接线员	0
61864517	亨利·J·沃特诺斯三世	电力公司总裁	0
61864520	罗兹	书记/CDA卧底	0
61864522	杰夫·方格斯	惊吓助理	0
61860052	雪人	前收发室主管	3
61864523	乔治·桑德森	惊吓专员	0
61864534	查理	惊吓助理	0
61864533	杰利·斯拉格沃斯	惊吓楼层管理员	0
61864530	内德勒曼	电力公司看门人	0
61864531	史密蒂	电力公司看门人	0
61864536	弗林	训练员	0
61864539	赛迪斯·“痰”·拜尔	惊吓专员学徒	0
61864529	彼得·“魔爪”·沃德	惊吓专员	0
61864524	托尼	水果店店主	0
61863686	寿司师傅	寿司店厨师	3
