# Supplementary material for: Uncovering Structure—Rating Associations in Animated Film Character Networks
Source: Entropy (Basel). 2025 Aug 29;27(9):914. doi: 10.3390/e27090914 (PMC12469051; doi:10.3390/e27090914)
Supplement: Supplementary file 1 [file entropy-27-00914-s001.zip › MovieCharacterNetwork-main/data/dataset/╣╓╬∩╓«╫╙/edges.csv]

sources	targets	relationNames	directions
l:62639792	l:62639801	亦敌亦友	1
l:62639792	l:62638794	同乡	1
l:62639792	l:62639769	同伴	1
l:62639792	l:19422163	师徒	2
l:62639792	l:62639770	挚友	1
l:62639792	l:62639793	挚友	1
l:62639792	l:62642441	长辈·晚辈	2
l:62639797	l:62639792	伤害	1
l:62639973	l:62639792	长辈·晚辈	2
l:19422163	l:62639791	知己	1
l:62639797	l:19422163	仇人	1
l:62639769	l:19422163	伙伴	1
l:62642441	l:19422163	好友	1
l:62639973	l:19422163	帮助	1
l:62638793	l:19422163	母子	2
l:62638792	l:19422163	父子	2
l:62639770	l:19422163	长辈·晚辈	2
l:62639793	l:19422163	长辈·晚辈	2
l:62639801	l:19422163	长辈·晚辈	2
l:62639791	l:62639797	劝说	1
l:62639769	l:62639791	同伴	1
l:62639973	l:62639791	帮助	1
l:62639770	l:62639791	观察	1
l:62639793	l:62639791	观察	1
l:62639801	l:62639791	观察	1
l:62642441	l:62639791	观察	1
l:62639793	l:62638794	同乡	1
l:62639793	l:62639801	同乡	1
l:62639793	l:62639769	同伴	1
l:62639793	l:62639770	挚友	1
l:62639793	l:62639797	长辈·晚辈	2
l:62639793	l:62642441	长辈·晚辈	2
l:62639973	l:62639793	长辈·晚辈	2
l:62639770	l:62638794	同乡	1
l:62639770	l:62639801	同乡	1
l:62639770	l:62639769	同伴	1
l:62639770	l:62639797	长辈·晚辈	2
l:62639770	l:62642441	长辈·晚辈	2
l:62639973	l:62639770	长辈·晚辈	2
l:62639801	l:62639797	养父子	2
l:62639801	l:62638794	夫妻	2
l:62639801	l:62642441	父子	2
l:62639769	l:62639801	观察	1
l:62639973	l:62639801	长辈·晚辈	2
l:62639797	l:62642441	兄弟	2
l:62639797	l:62639769	对手	1
l:62638794	l:62639797	养母子	2
l:62639973	l:62639797	长辈·晚辈	2
l:62642441	l:62639769	观察	1
l:62638794	l:62642441	母子	2
l:62639973	l:62642441	长辈·晚辈	2
l:62639769	l:62639973	观察	1
l:62639973	l:62638794	同乡	1
l:62638792	l:62638793	前夫妻	2
