# Supplementary material for: Uncovering Structure—Rating Associations in Animated Film Character Networks
Source: Entropy (Basel). 2025 Aug 29;27(9):914. doi: 10.3390/e27090914 (PMC12469051; doi:10.3390/e27090914)
Supplement: Supplementary file 1 [file entropy-27-00914-s001.zip › MovieCharacterNetwork-main/data/dataset/╣╓╬∩╓«╫╙/vertices.csv]

lemmaId	lemmaTitle	itemDesc	lemmaType	cnt
62639792	熊彻	涩天街最强怪物	0
19422163	九太	涩天街人类剑士	0
62639791	枫	圣朋学院高中生	0
62639793	多多良	涩天街怪物	0
62639770	百秋坊	涩天街僧侣	0
62639801	猪王山	涩天街最强剑士	0
62639797	一郎彦	涩天街人类剑士	0
62642441	二郎丸	涩天街怪物	0
62639769	奇可	迷你体型怪物	0
62639973	卯月	涩天街宗师	0
62638792	九太父亲	上班族	3
62638793	九太母亲		3
62638794	二郎丸母亲		3
