# Supplementary material for: Uncovering Structure—Rating Associations in Animated Film Character Networks
Source: Entropy (Basel). 2025 Aug 29;27(9):914. doi: 10.3390/e27090914 (PMC12469051; doi:10.3390/e27090914)
Supplement: Supplementary file 1 [file entropy-27-00914-s001.zip › MovieCharacterNetwork-main/data/dataset/╣Ñ┐╟╗·╢»╢╙/edges.csv]

sources	targets	relationNames	directions
l:62027971	l:62030467	伤害	1
l:62027971	l:62030464	合作	1
l:62027971	l:62027977	同事	1
l:62027971	l:62027979	同事	1
l:62027971	l:62030465	同事	1
l:62027971	l:62030466	同事	1
l:62027971	l:62027976	挚友	1
l:62027971	l:62027972	搭档	1
l:62027971	l:62027981	杀害	1
l:62027971	l:62027986	观察	1
l:62027971	l:62030389	观察	1
l:62027974	l:62027971	上下级	2
l:62030469	l:62027971	伤害	1
l:62030387	l:62027971	帮助	1
l:62027982	l:62027971	母女	2
l:62027972	l:62030387	保护	1
l:62027972	l:62027977	同事	1
l:62027972	l:62027979	同事	1
l:62027972	l:62030465	同事	1
l:62027972	l:62030466	同事	1
l:62027972	l:62030464	咨询	1
l:62027972	l:62027976	对手	1
l:62027972	l:62030469	对手	1
l:62027972	l:62027981	观察	1
l:62027972	l:62030389	观察	1
l:62027974	l:62027972	上下级	2
l:62027974	l:62027977	上下级	2
l:62027974	l:62027979	上下级	2
l:62027974	l:62030465	上下级	2
l:62027974	l:62030466	上下级	2
l:62027974	l:62027976	对手	1
l:62027974	l:62030469	杀害	1
l:62027974	l:62027986	观察	1
l:62027974	l:62030389	观察	1
l:62030387	l:62027976	对手	1
l:62027977	l:62030387	保护	1
l:62027979	l:62030387	保护	1
l:62030465	l:62030387	保护	1
l:62030466	l:62030387	保护	1
l:62030469	l:62030387	杀害	1
l:62027976	l:62030389	仇人	1
l:62027976	l:62027981	控制	1
l:62027976	l:62030464	杀害	1
l:62030469	l:62027976	杀害	1
l:62027977	l:62027976	调查	1
l:62027979	l:62027976	调查	1
l:62030465	l:62027976	调查	1
l:62030466	l:62027976	调查	1
l:62030389	l:62027986	咨询	1
l:62030469	l:62030389	上下级	2
l:62027981	l:62030389	杀害	1
l:62030464	l:62027981	调查	1
l:62030469	l:62030464	上下级	2
l:62027977	l:62027979	同事	1
l:62027977	l:62030465	同事	1
l:62027977	l:62030466	同事	1
l:62030465	l:62027979	同事	1
l:62030465	l:62030466	同事	1
l:62030466	l:62027979	同事	1
l:62027986	l:62027981	观察	1
