# Supplementary material for: Uncovering Structure—Rating Associations in Animated Film Character Networks
Source: Entropy (Basel). 2025 Aug 29;27(9):914. doi: 10.3390/e27090914 (PMC12469051; doi:10.3390/e27090914)
Supplement: Supplementary file 1 [file entropy-27-00914-s001.zip › MovieCharacterNetwork-main/data/dataset/╣Ñ┐╟╗·╢»╢╙/vertices.csv]

lemmaId	lemmaTitle	itemDesc	lemmaType	cnt
62027971	草薙素子	公安九课成员	3
62027972	巴特	公安九课成员	3
62027974	荒卷大辅	公安九课课长	3
62030387	欧莱特	阪华机械研究员	0
62027976	久世英雄	义体改造失败品	3
62030389	奥斯蒙	阪华机械研究员	0
62030464	达琳	阪华机械研究员	0
62027977	陀古萨	公安九课成员	3
62030469	卡特	阪华首席执行官	0
62030465	拉卓雅	公安九课技术员	0
62030466	斋藤	公安九课狙击手	0
62027979	波玛	公安九课成员	3
62027981	艺妓机器人	伴侣机器人	3
62027982	素子母亲		3
62030467	托尼	黑道夜店老板	0
62027986	非洲联邦总统		3
