# Supplementary material for: Uncovering Structure—Rating Associations in Animated Film Character Networks
Source: Entropy (Basel). 2025 Aug 29;27(9):914. doi: 10.3390/e27090914 (PMC12469051; doi:10.3390/e27090914)
Supplement: Supplementary file 1 [file entropy-27-00914-s001.zip › MovieCharacterNetwork-main/data/dataset/╬▐╡╨╞╞╗╡═⌡2┤≤─╓╗Ñ┴¬═°/edges.csv]

sources	targets	relationNames	directions
l:61839173	l:61858332	同伴	1
l:61839173	l:61858344	同伴	1
l:61839173	l:61858350	同伴	1
l:61839173	l:61858364	同伴	1
l:61839173	l:61860796	同伴	1
l:61839173	l:61860622	咨询	1
l:61839173	l:61857931	好友	1
l:61839173	l:61857937	好友	1
l:61839173	l:61857915	挚友	1
l:61839173	l:61858317	欢喜冤家	1
l:61839173	l:61858328	观察	1
l:61839173	l:61860621	观察	1
l:61857951	l:61839173	好友	1
l:61860665	l:61839173	客户	1
l:22395985	l:61839173	帮助	1
l:22953001	l:61839173	帮助	1
l:61857973	l:61839173	帮助	1
l:61857977	l:61839173	帮助	1
l:61858209	l:61839173	帮助	1
l:61858213	l:61839173	帮助	1
l:61858244	l:61839173	帮助	1
l:61858252	l:61839173	帮助	1
l:61858256	l:61839173	帮助	1
l:61858266	l:61839173	帮助	1
l:61858271	l:61839173	帮助	1
l:61858277	l:61839173	帮助	1
l:61858284	l:61839173	帮助	1
l:61858292	l:61839173	帮助	1
l:61858303	l:61839173	帮助	1
l:61858306	l:61839173	帮助	1
l:61860625	l:61839173	帮助	1
l:61857915	l:61858364	同伴	1
l:61857915	l:61860796	同伴	1
l:61857915	l:61857945	君臣	2
l:61857915	l:61858332	君臣	2
l:61857915	l:61858344	君臣	2
l:61857915	l:61858350	君臣	2
l:61857915	l:61860622	咨询	1
l:61857915	l:22953001	好友	1
l:61857915	l:61857931	好友	1
l:61857915	l:61857937	好友	1
l:61857915	l:61857973	朋友	1
l:61857915	l:61857977	朋友	1
l:61857915	l:61858209	朋友	1
l:61857915	l:61858213	朋友	1
l:61857915	l:61858244	朋友	1
l:61857915	l:61858252	朋友	1
l:61857915	l:61858256	朋友	1
l:61857915	l:61858266	朋友	1
l:61857915	l:61858271	朋友	1
l:61857915	l:61858277	朋友	1
l:61857915	l:61858284	朋友	1
l:61857915	l:61858292	朋友	1
l:61857915	l:61858303	朋友	1
l:61857915	l:61858306	朋友	1
l:61857915	l:61857953	观察	1
l:61857915	l:61858311	观察	1
l:61857915	l:61858313	观察	1
l:61857915	l:61858328	观察	1
l:61857915	l:61858340	观察	1
l:61857915	l:61860621	观察	1
l:61860623	l:61857915	伙伴	1
l:61860624	l:61857915	伙伴	1
l:22395985	l:61857915	帮助	1
l:61860625	l:61857915	帮助	1
l:61858359	l:61857915	观察	1
l:61857931	l:61858332	养母女	2
l:61857931	l:61858350	养母女	2
l:61857931	l:61858344	养母子	2
l:61857931	l:61858364	同伴	1
l:61857931	l:61860796	同伴	1
l:61857937	l:61857931	夫妻	2
l:61857937	l:61858317	伙伴	1
l:61857937	l:61858332	养父女	2
l:61857937	l:61858350	养父女	2
l:61857937	l:61858344	养父子	2
l:61857937	l:61858364	同伴	1
l:61857937	l:61860796	同伴	1
l:22395985	l:22953001	朋友	1
l:22953001	l:61860623	伙伴	1
l:22953001	l:61860624	伙伴	1
l:61857945	l:61858332	同乡	1
l:61857945	l:61858344	同乡	1
l:61857945	l:61858350	同乡	1
l:61858317	l:61857945	帮助	1
l:61858364	l:61857945	帮助	1
l:61857951	l:61860796	同伴	1
l:61858364	l:61857951	同伴	1
l:61857953	l:61857973	咨询	1
l:61857953	l:61857977	咨询	1
l:61857953	l:61858209	咨询	1
l:61857953	l:61858213	咨询	1
l:61857953	l:61858244	咨询	1
l:61857953	l:61858252	咨询	1
l:61857953	l:61858256	咨询	1
l:61857953	l:61858266	咨询	1
l:61857953	l:61858271	咨询	1
l:61857953	l:61858277	咨询	1
l:61857953	l:61858284	咨询	1
l:61857953	l:61858292	咨询	1
l:61857953	l:61858303	咨询	1
l:61857953	l:61858306	咨询	1
l:61857973	l:61857977	好友	1
l:61857973	l:61858209	好友	1
l:61857973	l:61858213	好友	1
l:61857973	l:61858244	好友	1
l:61857973	l:61858256	好友	1
l:61857973	l:61858266	好友	1
l:61857973	l:61858271	好友	1
l:61857973	l:61858277	好友	1
l:61857973	l:61858284	好友	1
l:61857973	l:61858292	好友	1
l:61857973	l:61858303	好友	1
l:61857973	l:61858306	好友	1
l:61858252	l:61857973	姐妹	2
l:61857977	l:61858209	好友	1
l:61857977	l:61858213	好友	1
l:61857977	l:61858244	好友	1
l:61857977	l:61858252	好友	1
l:61857977	l:61858256	好友	1
l:61857977	l:61858266	好友	1
l:61857977	l:61858271	好友	1
l:61857977	l:61858277	好友	1
l:61857977	l:61858284	好友	1
l:61857977	l:61858292	好友	1
l:61857977	l:61858303	好友	1
l:61857977	l:61858306	好友	1
l:61858209	l:61858213	朋友	1
l:61858209	l:61858244	朋友	1
l:61858209	l:61858252	朋友	1
l:61858209	l:61858256	朋友	1
l:61858209	l:61858266	朋友	1
l:61858209	l:61858271	朋友	1
l:61858209	l:61858277	朋友	1
l:61858209	l:61858284	朋友	1
l:61858209	l:61858292	朋友	1
l:61858209	l:61858303	朋友	1
l:61858209	l:61858306	朋友	1
l:61858213	l:61858244	好友	1
l:61858213	l:61858252	好友	1
l:61858213	l:61858256	好友	1
l:61858213	l:61858266	好友	1
l:61858213	l:61858271	好友	1
l:61858213	l:61858277	好友	1
l:61858213	l:61858284	好友	1
l:61858213	l:61858292	好友	1
l:61858213	l:61858303	好友	1
l:61858213	l:61858306	好友	1
l:61858244	l:61858252	好友	1
l:61858244	l:61858256	好友	1
l:61858244	l:61858266	好友	1
l:61858244	l:61858271	好友	1
l:61858244	l:61858277	好友	1
l:61858244	l:61858284	好友	1
l:61858244	l:61858292	好友	1
l:61858244	l:61858303	好友	1
l:61858244	l:61858306	好友	1
l:61858252	l:61858256	好友	1
l:61858252	l:61858266	好友	1
l:61858252	l:61858271	好友	1
l:61858252	l:61858277	好友	1
l:61858252	l:61858284	好友	1
l:61858252	l:61858292	好友	1
l:61858252	l:61858303	好友	1
l:61858252	l:61858306	好友	1
l:61858256	l:61858266	好友	1
l:61858256	l:61858271	好友	1
l:61858256	l:61858277	好友	1
l:61858256	l:61858284	好友	1
l:61858256	l:61858292	好友	1
l:61858256	l:61858303	好友	1
l:61858256	l:61858306	好友	1
l:61858266	l:61858271	好友	1
l:61858266	l:61858277	好友	1
l:61858266	l:61858284	好友	1
l:61858266	l:61858292	好友	1
l:61858266	l:61858303	好友	1
l:61858266	l:61858306	好友	1
l:61858271	l:61858277	好友	1
l:61858271	l:61858284	好友	1
l:61858271	l:61858292	好友	1
l:61858271	l:61858303	好友	1
l:61858271	l:61858306	好友	1
l:61858277	l:61858284	好友	1
l:61858277	l:61858292	好友	1
l:61858277	l:61858303	好友	1
l:61858277	l:61858306	好友	1
l:61858284	l:61858292	好友	1
l:61858284	l:61858303	好友	1
l:61858284	l:61858306	好友	1
l:61858292	l:61858303	好友	1
l:61858292	l:61858306	好友	1
l:61858303	l:61858306	好友	1
l:61858328	l:61860621	客户	1
l:61858332	l:61860621	观察	1
l:61858344	l:61860621	观察	1
l:61858350	l:61860621	观察	1
l:61858364	l:61858317	同伴	1
l:61858332	l:61858328	观察	1
l:61858344	l:61858328	观察	1
l:61858350	l:61858328	观察	1
l:61858332	l:61858344	伙伴	1
l:61858332	l:61858350	伙伴	1
l:61858364	l:61858332	帮助	1
l:61858364	l:61860796	同伴	1
l:61860625	l:61860665	咨询	1
l:61858344	l:61858350	伙伴	1
l:61858364	l:61858344	帮助	1
l:61858364	l:61858350	帮助	1
l:61860624	l:61860623	伙伴	1
