# Supplementary material for: Uncovering Structure—Rating Associations in Animated Film Character Networks
Source: Entropy (Basel). 2025 Aug 29;27(9):914. doi: 10.3390/e27090914 (PMC12469051; doi:10.3390/e27090914)
Supplement: Supplementary file 1 [file entropy-27-00914-s001.zip › MovieCharacterNetwork-main/data/dataset/╬▐╡╨╞╞╗╡═⌡2┤≤─╓╗Ñ┴¬═°/vertices.csv]

lemmaId	lemmaTitle	itemDesc	lemmaType	cnt
61839173	拉尔夫	破坏王	3
61857915	云妮洛普	甜蜜冲刺赛车手	3
61857931	卡尔霍恩	英雄使命军士	3
61857937	快手阿修	修理工	3
22395985	椰丝小姐	爆音算法运营师	0
22953001	闪姐	狂暴飙车赛车手	0
61857945	优格比尔	绿色的优格糖	3
61857951	桑吉尔夫	街霸游戏角色	3
61860622	万事通	互联网搜索引擎	0
61857953	C-3PO	星球大战机器人	3
61857973	安娜	冰雪奇缘大公主	3
61857977	乐佩公主	长发公主的公主	3
61858209	梅莉达	勇敢传说的公主	3
61858213	莫阿娜	海洋奇缘的公主	3
61858244	花木兰	花木兰的主角	3
61858252	艾莎	冰雪奇缘小公主	3
61858256	贝儿公主	美女与野兽主角	3
61858266	蒂安娜公主	公主和青蛙主角	3
61858271	宝嘉康蒂	风中奇缘主角	3
61858277	爱丽儿	美人鱼公主	3
61858284	茉莉公主	阿拉丁神灯公主	3
61858292	爱洛公主	睡美人的公主	3
61858303	仙蒂公主	仙履奇缘主角	3
61858306	白雪公主	白雪公主的公主	3
61858311	屹耳	小熊维尼角色	3
61858313	巴斯光年	玩具总动员主角	3
61860621	斯瓦蒂	游戏厅的玩家	0
61858317	吉恩	好人公寓的房东	3
61858328	利特瓦克	游戏厅的主管	3
61858332	太妃妲·羊奶轧糖	甜蜜冲刺赛车手	3
61860796	索尼克	刺猬索尼克主角	3
61858340	格鲁特	银河护卫队角色	3
61860625	辣鸡弹窗仔	互联网弹窗	0
61860665	双头丹	病毒制造专家	0
61858344	甜心·福乐奶油	甜蜜冲刺赛车手	3
61858350	烛光·仙蜜	甜蜜冲刺赛车手	3
61858359	尼克·王尔德	疯狂动物城主角	3
61858364	安叔	电源大厅管理员	3
61860624	热火	狂暴飙车赛车手	0
61860623	屠夫	狂暴飙车赛车手	0
