# Supplementary material for: Uncovering Structure—Rating Associations in Animated Film Character Networks
Source: Entropy (Basel). 2025 Aug 29;27(9):914. doi: 10.3390/e27090914 (PMC12469051; doi:10.3390/e27090914)
Supplement: Supplementary file 1 [file entropy-27-00914-s001.zip › MovieCharacterNetwork-main/data/dataset/╬▐╡╨╞╞╗╡═⌡/edges.csv]

sources	targets	relationNames	directions
l:17511094	l:61853598	同伴	1
l:17511094	l:61854121	咨询	1
l:17511094	l:61855813	咨询	1
l:17511094	l:61833747	对手	1
l:17511094	l:61855808	对手	1
l:17511094	l:61855812	对手	1
l:17511094	l:7702385	欢喜冤家	1
l:20138648	l:17511094	帮助	1
l:61855811	l:17511094	敌人	1
l:61853602	l:17511094	观察	1
l:61853610	l:17511094	观察	1
l:7702385	l:61833738	君臣	2
l:7702385	l:61833740	君臣	2
l:7702385	l:61833747	君臣	2
l:7702385	l:61853610	君臣	2
l:7702385	l:61855806	君臣	2
l:7702385	l:61855808	君臣	2
l:7702385	l:61855809	君臣	2
l:7702385	l:61855812	君臣	2
l:7702385	l:61855811	对手	1
l:17212585	l:7702385	帮助	1
l:17212585	l:20138648	夫妻	2
l:61853602	l:20138648	观察	1
l:17212585	l:61833740	咨询	1
l:17212585	l:61855814	观察	1
l:17212585	l:61854121	邻居	1
l:61855817	l:17212585	崇拜	1
l:61855814	l:61853602	客户	1
l:61833747	l:61855809	对手	1
l:61833738	l:61833747	同伴	1
l:61855811	l:61833747	欺骗	1
l:61855811	l:61833738	欺骗	1
l:61855811	l:61833740	欺骗	1
l:61855811	l:61853610	欺骗	1
l:61855811	l:61855806	欺骗	1
l:61855811	l:61855808	欺骗	1
l:61855811	l:61855809	欺骗	1
l:61855811	l:61855812	欺骗	1
l:61855817	l:61855814	观察	1
