# Supplementary material for: Uncovering Structure—Rating Associations in Animated Film Character Networks
Source: Entropy (Basel). 2025 Aug 29;27(9):914. doi: 10.3390/e27090914 (PMC12469051; doi:10.3390/e27090914)
Supplement: Supplementary file 1 [file entropy-27-00914-s001.zip › MovieCharacterNetwork-main/data/dataset/╬▐╡╨╞╞╗╡═⌡/vertices.csv]

lemmaId	lemmaTitle	itemDesc	lemmaType	cnt
17511094	拉尔夫	破坏王	0
7702385	云妮洛普	甜蜜冲刺赛车手	0
20138648	卡尔霍恩	英雄使命的军士	0
17212585	快手阿修	修理工	0
61853602	小女孩	玩游戏的人	3
61833747	甜心·福乐奶油	甜蜜冲刺赛车手	0
61855811	糖果国王	甜蜜冲刺统治者	0
61833738	太妃妲·羊奶轧糖	甜蜜冲刺赛车手	0
61855814	利特瓦克	游戏厅的主管	0
61855812	烛光·仙蜜	甜蜜冲刺赛车手	0
61855813	马拉柯斯基	英雄使命的角色	0
61855808	温切尔	巧克力条保安	0
61855806	邓肯	甜甜圈保安	0
61853610	胡须爸爸	糖果赛车厂警卫	3
61833740	优格比尔	绿色的优格糖	0
61853598	桑吉尔夫	街霸游戏角色	3
61854121	玛丽	好人公寓的住户	3
61855817	吉恩	好人公寓的房东	0
61855809	彩虹雪衣糖	甜蜜冲刺赛车手	0
