# Supplementary material for: Uncovering Structure—Rating Associations in Animated Film Character Networks
Source: Entropy (Basel). 2025 Aug 29;27(9):914. doi: 10.3390/e27090914 (PMC12469051; doi:10.3390/e27090914)
Supplement: Supplementary file 1 [file entropy-27-00914-s001.zip › MovieCharacterNetwork-main/data/dataset/╝1⁄2╦┘╬╧┼ú/edges.csv]

sources	targets	relationNames	directions
l:62021510	l:62022259	对手	1
l:62021510	l:62018750	观察	1
l:62022239	l:62021510	伙伴	1
l:62025800	l:62021510	兄弟	2
l:62022260	l:62021510	前同事	1
l:62022261	l:62021510	前同事	1
l:62022257	l:62021510	同事	1
l:62018727	l:62021510	对手	1
l:62022129	l:62021510	帮助	1
l:62022237	l:62021510	帮助	1
l:62022238	l:62021510	帮助	1
l:62022240	l:62021510	帮助	1
l:62022242	l:62021510	帮助	1
l:62022243	l:62021510	帮助	1
l:62022247	l:62021510	帮助	1
l:62022258	l:62021510	帮助	1
l:62018722	l:62021510	观察	1
l:62018724	l:62021510	观察	1
l:62022256	l:62021510	观察	1
l:62025800	l:62022261	前同事	1
l:62025800	l:62022257	同事	1
l:62025800	l:62022237	喜欢	1
l:62025800	l:62018727	对手	1
l:62025800	l:62018722	观察	1
l:62025800	l:62018724	观察	1
l:62025800	l:62018750	观察	1
l:62022260	l:62025800	前同事	1
l:62022129	l:62025800	同伴	1
l:62022238	l:62025800	同伴	1
l:62022239	l:62025800	同伴	1
l:62022240	l:62025800	同伴	1
l:62022242	l:62025800	同伴	1
l:62022243	l:62025800	同伴	1
l:62022247	l:62025800	同伴	1
l:62022258	l:62025800	同伴	1
l:62022259	l:62025800	对手	1
l:62022256	l:62025800	观察	1
l:62022129	l:62022237	伙伴	1
l:62022129	l:62022240	伙伴	1
l:62022129	l:62022242	伙伴	1
l:62022129	l:62022243	伙伴	1
l:62022129	l:62022259	伙伴	1
l:62022129	l:62018750	利用	1
l:62022129	l:62022256	观察	1
l:62022238	l:62022129	同伴	1
l:62022239	l:62022129	同伴	1
l:62022247	l:62022129	同伴	1
l:62022258	l:62022129	同伴	1
l:62022240	l:62022237	伙伴	1
l:62022240	l:62022242	伙伴	1
l:62022240	l:62022243	伙伴	1
l:62022240	l:62018750	利用	1
l:62022240	l:62022259	对手	1
l:62022240	l:62022256	观察	1
l:62022238	l:62022240	同伴	1
l:62022239	l:62022240	同伴	1
l:62022247	l:62022240	同伴	1
l:62022258	l:62022240	同伴	1
l:62022237	l:62022242	伙伴	1
l:62022237	l:62022243	伙伴	1
l:62022237	l:62018750	利用	1
l:62022237	l:62022259	对手	1
l:62022237	l:62022256	观察	1
l:62022238	l:62022237	同伴	1
l:62022239	l:62022237	同伴	1
l:62022247	l:62022237	同伴	1
l:62022258	l:62022237	同伴	1
l:62022243	l:62022242	伙伴	1
l:62022243	l:62018750	利用	1
l:62022243	l:62022259	对手	1
l:62022243	l:62022256	观察	1
l:62022238	l:62022243	同伴	1
l:62022239	l:62022243	同伴	1
l:62022247	l:62022243	同伴	1
l:62022258	l:62022243	同伴	1
l:62022242	l:62018750	利用	1
l:62022242	l:62022259	对手	1
l:62022242	l:62022256	观察	1
l:62022238	l:62022242	同伴	1
l:62022239	l:62022242	同伴	1
l:62022247	l:62022242	同伴	1
l:62022258	l:62022242	同伴	1
l:62022239	l:62022238	合伙人	1
l:62022239	l:62022247	合伙人	1
l:62022239	l:62022258	合伙人	1
l:62022239	l:62018722	咨询	1
l:62022239	l:62018750	客户	1
l:62022256	l:62022239	兄弟	2
l:62022238	l:62022247	合伙人	1
l:62022238	l:62022258	合伙人	1
l:62022238	l:62018727	客户	1
l:62022238	l:62018722	观察	1
l:62022256	l:62022238	邻居	1
l:62022247	l:62022258	合伙人	1
l:62022247	l:62018722	观察	1
l:62022256	l:62022247	邻居	1
l:62022258	l:62018750	客户	1
l:62022258	l:62018722	观察	1
l:62022256	l:62022258	邻居	1
l:62018722	l:62022259	观察	1
l:62018724	l:62022259	观察	1
l:62022256	l:62018750	客户	1
l:62022260	l:62022261	同事	1
l:62022260	l:62018727	对手	1
l:62022261	l:62022257	同事	1
l:62022261	l:62018727	对手	1
