# Supplementary material for: Uncovering Structure—Rating Associations in Animated Film Character Networks
Source: Entropy (Basel). 2025 Aug 29;27(9):914. doi: 10.3390/e27090914 (PMC12469051; doi:10.3390/e27090914)
Supplement: Supplementary file 1 [file entropy-27-00914-s001.zip › MovieCharacterNetwork-main/data/dataset/╝1⁄2╦┘╬╧┼ú/vertices.csv]

lemmaId	lemmaTitle	itemDesc	lemmaType	cnt
62021510	特博	蜗牛赛车手	0
62025800	切特	蜗牛社区成员	0
62022129	鞭索	蜗牛赛车手	0
62022240	漂移	蜗牛赛车手	0
62022237	布恩	蜗牛赛车手	0
62022243	白色幻影	蜗牛赛车手	0
62022242	划痕	蜗牛赛车手	0
62022239	提托·洛佩兹	卷饼餐车司机	0
62022238	鲍比	模型店店主	0
62022247	基姆·利	美甲店店主	0
62022258	帕斯	汽车维修店老板	0
62022259	盖·加涅	赛车冠军	0
62022256	安杰洛·洛佩兹	卷饼店老板	0
62022260	卡尔	蜗牛社区工头	0
62022261	莎莉	蜗牛社区成员	0
62022257	菲尔	蜗牛社区成员	0
62018722	印第500赛CEO		3
62018724	比赛裁判	印第500赛裁判	3
62018727	骑车男孩	蜗牛杀手	3
62018750	旅游巴士司机		3
