# Supplementary material for: Uncovering Structure—Rating Associations in Animated Film Character Networks
Source: Entropy (Basel). 2025 Aug 29;27(9):914. doi: 10.3390/e27090914 (PMC12469051; doi:10.3390/e27090914)
Supplement: Supplementary file 1 [file entropy-27-00914-s001.zip › MovieCharacterNetwork-main/data/dataset/╗╢└╓║├╔∙╥⌠2/edges.csv]

sources	targets	relationNames	directions
l:62613520	l:62613527	上下级	2
l:62613520	l:62613526	合伙人	1
l:62613520	l:62613825	合作	1
l:62613520	l:62613894	合作	1
l:62613520	l:62613897	合作	1
l:62613520	l:62613528	好友	1
l:62613520	l:62613799	对手	1
l:62613520	l:62613521	挚友	1
l:62613520	l:62613522	挚友	1
l:62613520	l:62613523	挚友	1
l:62613520	l:62613524	挚友	1
l:62613520	l:62613525	挚友	1
l:62613520	l:62613815	观察	1
l:62613520	l:62613824	观察	1
l:62613520	l:62613826	观察	1
l:62613895	l:62613520	伤害	1
l:62613529	l:62613520	帮助	1
l:62613896	l:62613520	帮助	1
l:62613817	l:62613520	观察	1
l:62613521	l:62613896	亦敌亦友	1
l:62613521	l:62613824	合作	1
l:62613521	l:62613894	合作	1
l:62613521	l:62613897	合作	1
l:62613521	l:62613528	好友	1
l:62613521	l:62613799	对手	1
l:62613521	l:62613522	挚友	1
l:62613521	l:62613523	挚友	1
l:62613521	l:62613524	挚友	1
l:62613521	l:62613525	挚友	1
l:62613521	l:62613527	挚友	1
l:62613521	l:62613815	观察	1
l:62613895	l:62613521	对手	1
l:62613825	l:62613521	师生	2
l:62613826	l:62613521	师生	2
l:62613529	l:62613521	父子	2
l:62613526	l:62613521	观察	1
l:62613817	l:62613521	观察	1
l:62613522	l:62613896	亦敌亦友	1
l:62613522	l:62613894	合作	1
l:62613522	l:62613897	合作	1
l:62613522	l:62613528	好友	1
l:62613522	l:62613799	对手	1
l:62613522	l:62613523	挚友	1
l:62613522	l:62613524	挚友	1
l:62613522	l:62613525	挚友	1
l:62613522	l:62613527	挚友	1
l:62613522	l:62613815	观察	1
l:62613522	l:62613826	观察	1
l:62613817	l:62613522	喜欢	1
l:62613895	l:62613522	对手	1
l:62613529	l:62613522	帮助	1
l:62613824	l:62613522	搭档	1
l:62613526	l:62613522	观察	1
l:62613825	l:62613522	观察	1
l:62613523	l:62613896	亦敌亦友	1
l:62613523	l:62613824	合作	1
l:62613523	l:62613894	合作	1
l:62613523	l:62613897	合作	1
l:62613523	l:62613799	对手	1
l:62613523	l:62613524	挚友	1
l:62613523	l:62613527	挚友	1
l:62613523	l:62613525	搭档	1
l:62613523	l:62613815	观察	1
l:62613523	l:62613826	观察	1
l:62613528	l:62613523	夫妻	2
l:62613895	l:62613523	对手	1
l:62613529	l:62613523	帮助	1
l:62613526	l:62613523	观察	1
l:62613817	l:62613523	观察	1
l:62613825	l:62613523	观察	1
l:62613524	l:62613896	亦敌亦友	1
l:62613524	l:62613824	合作	1
l:62613524	l:62613897	合作	1
l:62613524	l:62613528	好友	1
l:62613524	l:62613799	对手	1
l:62613524	l:62613894	崇拜	1
l:62613524	l:62613525	挚友	1
l:62613524	l:62613527	挚友	1
l:62613524	l:62613815	观察	1
l:62613524	l:62613826	观察	1
l:62613895	l:62613524	对手	1
l:62613529	l:62613524	帮助	1
l:62613526	l:62613524	观察	1
l:62613817	l:62613524	观察	1
l:62613825	l:62613524	观察	1
l:62613525	l:62613896	亦敌亦友	1
l:62613525	l:62613824	合作	1
l:62613525	l:62613894	合作	1
l:62613525	l:62613897	合作	1
l:62613525	l:62613528	好友	1
l:62613525	l:62613799	对手	1
l:62613525	l:62613527	挚友	1
l:62613525	l:62613815	观察	1
l:62613525	l:62613826	观察	1
l:62613895	l:62613525	对手	1
l:62613529	l:62613525	帮助	1
l:62613526	l:62613525	观察	1
l:62613817	l:62613525	观察	1
l:62613825	l:62613525	观察	1
l:62613897	l:62613894	崇拜	1
l:62613526	l:62613894	观察	1
l:62613527	l:62613894	观察	1
l:62613528	l:62613894	观察	1
l:62613529	l:62613894	观察	1
l:62613799	l:62613894	观察	1
l:62613817	l:62613894	观察	1
l:62613824	l:62613894	观察	1
l:62613825	l:62613894	观察	1
l:62613826	l:62613894	观察	1
l:62613895	l:62613894	观察	1
l:62613896	l:62613894	观察	1
l:62613897	l:62613896	亦敌亦友	1
l:62613897	l:62613824	合作	1
l:62613897	l:62613799	对手	1
l:62613897	l:62613826	观察	1
l:62613529	l:62613897	帮助	1
l:62613895	l:62613897	父女	2
l:62613527	l:62613897	观察	1
l:62613528	l:62613897	观察	1
l:62613817	l:62613897	观察	1
l:62613825	l:62613897	观察	1
l:62613895	l:62613824	上下级	2
l:62613895	l:62613826	上下级	2
l:62613895	l:62613527	对手	1
l:62613896	l:62613895	举报	1
l:62613815	l:62613895	咨询	1
l:62613528	l:62613895	对手	1
l:62613529	l:62613895	对手	1
l:62613799	l:62613895	崇拜	1
l:62613817	l:62613895	观察	1
l:62613825	l:62613895	观察	1
l:62613896	l:62613527	亦敌亦友	1
l:62613896	l:62613799	同事	1
l:62613896	l:62613824	同事	1
l:62613896	l:62613826	同事	1
l:62613825	l:62613896	观察	1
l:62613799	l:62613824	同事	1
l:62613799	l:62613826	同事	1
l:62613799	l:62613527	对手	1
l:62613825	l:62613799	观察	1
l:62613526	l:62613527	观察	1
l:62613526	l:62613815	观察	1
l:62613527	l:62613528	好友	1
l:62613527	l:62613815	观察	1
l:62613527	l:62613824	观察	1
l:62613527	l:62613826	观察	1
l:62613825	l:62613527	观察	1
l:62613826	l:62613824	同事	1
l:62613825	l:62613826	对手	1
l:62613825	l:62613824	观察	1
l:62613528	l:62613824	观察	1
l:62613817	l:62613824	观察	1
