# Supplementary material for: Uncovering Structure—Rating Associations in Animated Film Character Networks
Source: Entropy (Basel). 2025 Aug 29;27(9):914. doi: 10.3390/e27090914 (PMC12469051; doi:10.3390/e27090914)
Supplement: Supplementary file 1 [file entropy-27-00914-s001.zip › MovieCharacterNetwork-main/data/dataset/╗╢└╓║├╔∙╥⌠2/vertices.csv]

lemmaId	lemmaTitle	itemDesc	lemmaType	cnt
62613520	巴斯特	剧院老板	3
62613521	强尼	剧院演员	3
62613522	米娜	剧院演员	3
62613523	罗西塔	剧院演员	3
62613524	艾希	朋克摇滚歌手	3
62613525	韩特	剧院演员	3
62613894	克莱·卡洛威	传奇摇滚巨匠	0
62613897	波尔沙·克里斯托		0
62613895	吉米·克里斯托	水晶娱乐老板	0
62613896	苏琪	水晶娱乐侦查员	0
62613799	杰瑞	水晶娱乐秘书	0
62613526	娜娜·努多曼	剧院合伙人	3
62613527	蜥太太	剧院秘书	3
62613826	克劳斯·基肯克洛伯	编舞大师	0
62613825	努西	街头舞者	0
62613824	达吕斯	水晶娱乐艺人	0
62613528	诺曼		3
62613817	阿方索	冰淇淋车老板	0
62613815	琳达·勒邦	红海岸新闻主播	0
62613529	强尼爸爸		3
