# Supplementary material for: Uncovering Structure—Rating Associations in Animated Film Character Networks
Source: Entropy (Basel). 2025 Aug 29;27(9):914. doi: 10.3390/e27090914 (PMC12469051; doi:10.3390/e27090914)
Supplement: Supplementary file 1 [file entropy-27-00914-s001.zip › MovieCharacterNetwork-main/data/dataset/╗╢└╓║├╔∙╥⌠/edges.csv]

sources	targets	relationNames	directions
l:62483551	l:62521655	上下级	2
l:62483551	l:62438897	合作	1
l:62483551	l:62480133	合作	1
l:62483551	l:62498761	合作	1
l:62483551	l:62521966	合作	1
l:62483551	l:62521968	合作	1
l:62483551	l:62522308	合作	1
l:62483551	l:62521899	咨询	1
l:62483551	l:62521902	对手	1
l:62483551	l:62521964	挚友	1
l:62483551	l:62521904	观察	1
l:62521901	l:62483551	帮助	1
l:62521653	l:62483551	观察	1
l:62521654	l:62483551	观察	1
l:62521656	l:62483551	观察	1
l:62521963	l:62483551	观察	1
l:62438897	l:62480133	合作	1
l:62438897	l:62498761	合作	1
l:62438897	l:62521966	合作	1
l:62438897	l:62522308	合作	1
l:62438897	l:62521899	对手	1
l:62438897	l:62521902	对手	1
l:62438897	l:62521904	对手	1
l:62438897	l:62521968	搭档	1
l:62521655	l:62438897	协助	1
l:62521964	l:62438897	协助	1
l:62521963	l:62438897	夫妻	2
l:62521653	l:62438897	观察	1
l:62521654	l:62438897	观察	1
l:62521656	l:62438897	观察	1
l:62521901	l:62438897	观察	1
l:62498761	l:62480133	合作	1
l:62498761	l:62521966	合作	1
l:62498761	l:62521968	合作	1
l:62498761	l:62522308	合作	1
l:62498761	l:62521899	对手	1
l:62498761	l:62521902	对手	1
l:62498761	l:62521904	对手	1
l:62521964	l:62498761	协助	1
l:62521655	l:62498761	帮助	1
l:62521635	l:62498761	父子	2
l:62521653	l:62498761	观察	1
l:62521654	l:62498761	观察	1
l:62521656	l:62498761	观察	1
l:62521901	l:62498761	观察	1
l:62521963	l:62498761	观察	1
l:62521966	l:62480133	对手	1
l:62521966	l:62521899	对手	1
l:62521966	l:62521902	对手	1
l:62521966	l:62521904	对手	1
l:62521966	l:62521968	对手	1
l:62521966	l:62522308	对手	1
l:62521655	l:62521966	协助	1
l:62521653	l:62521966	观察	1
l:62521654	l:62521966	观察	1
l:62521656	l:62521966	观察	1
l:62521901	l:62521966	观察	1
l:62521963	l:62521966	观察	1
l:62521964	l:62521966	观察	1
l:62522308	l:62480133	合作	1
l:62522308	l:62521964	合作	1
l:62522308	l:62521968	合作	1
l:62522308	l:62521899	对手	1
l:62522308	l:62521902	对手	1
l:62521904	l:62522308	前任	2
l:62521655	l:62522308	协助	1
l:62521653	l:62522308	观察	1
l:62521654	l:62522308	观察	1
l:62521656	l:62522308	观察	1
l:62521901	l:62522308	观察	1
l:62521963	l:62522308	观察	1
l:62480133	l:62521968	合作	1
l:62480133	l:62521902	对手	1
l:62521655	l:62480133	协助	1
l:62521964	l:62480133	协助	1
l:62521654	l:62480133	外公·外孙女	2
l:62521653	l:62480133	母女	2
l:62521656	l:62480133	观察	1
l:62521901	l:62480133	观察	1
l:62521963	l:62480133	观察	1
l:62521968	l:62521899	对手	1
l:62521968	l:62521902	对手	1
l:62521968	l:62521904	对手	1
l:62521655	l:62521968	协助	1
l:62521964	l:62521968	协助	1
l:62521653	l:62521968	观察	1
l:62521654	l:62521968	观察	1
l:62521656	l:62521968	观察	1
l:62521901	l:62521968	观察	1
l:62521963	l:62521968	观察	1
l:62521964	l:62521902	对手	1
l:62521655	l:62521964	合作	1
l:62521901	l:62521964	祖母·孙子	2
l:62521656	l:62521964	观察	1
l:62521963	l:62521964	观察	1
l:62521963	l:62521653	同伴	1
l:62521963	l:62521654	同伴	1
l:62521963	l:62521902	观察	1
l:62521901	l:62521655	观察	1
l:62521901	l:62521902	观察	1
l:62521653	l:62521902	观察	1
l:62521654	l:62521653	父女	2
l:62521654	l:62521902	观察	1
l:62521655	l:62521902	对手	1
l:62521655	l:62521899	观察	1
l:62521655	l:62521904	观察	1
l:62521904	l:62521899	对手	1
