# Supplementary material for: Uncovering Structure—Rating Associations in Animated Film Character Networks
Source: Entropy (Basel). 2025 Aug 29;27(9):914. doi: 10.3390/e27090914 (PMC12469051; doi:10.3390/e27090914)
Supplement: Supplementary file 1 [file entropy-27-00914-s001.zip › MovieCharacterNetwork-main/data/dataset/╗╢└╓║├╔∙╥⌠/vertices.csv]

lemmaId	lemmaTitle	itemDesc	lemmaType	cnt
62483551	巴斯特	剧院老板	0
62438897	罗西塔	家庭妇女	0
62498761	强尼	参赛选手	0
62521966	迈克	街头艺人	0
62522308	艾希	朋克摇滚歌手	0
62480133	米娜	参赛选手	0
62521968	韩特	参赛选手	0
62521964	埃迪	富二代	0
62521963	诺曼		0
62521635	强尼爸爸	黑帮老大	3
62521901	娜娜·努多曼	歌剧女神	0
62521653	米娜妈妈		3
62521654	米娜外公		3
62521655	蜥太太	大剧院秘书	3
62521904	兰斯	朋克摇滚歌手	0
62521902	朱迪丝	SFJ银行员工	0
62521656	狗记者		3
62521899	丹尼尔	参赛选手	0
