# Supplementary material for: Uncovering Structure—Rating Associations in Animated Film Character Networks
Source: Entropy (Basel). 2025 Aug 29;27(9):914. doi: 10.3390/e27090914 (PMC12469051; doi:10.3390/e27090914)
Supplement: Supplementary file 1 [file entropy-27-00914-s001.zip › MovieCharacterNetwork-main/data/dataset/║ú╩▐╓«╫╙/edges.csv]

sources	targets	relationNames	directions
l:63019706	l:63019712	朋友	0
l:63019706	l:63019714	朋友	0
l:63019765	l:63019706	帮助	1
l:63023286	l:63019706	母女	2
l:63019732	l:63019706	父女	2
l:63019741	l:63019712	保护	1
l:63019765	l:63019712	保护	1
l:63019780	l:63019712	保护	1
l:63019714	l:63019712	兄弟	2
l:63019741	l:63019714	保护	1
l:63019765	l:63019714	保护	1
l:63019780	l:63019714	保护	1
l:63019741	l:63019780	搭档	0
l:63019732	l:63023286	夫妻	2
