# Supplementary material for: Uncovering Structure—Rating Associations in Animated Film Character Networks
Source: Entropy (Basel). 2025 Aug 29;27(9):914. doi: 10.3390/e27090914 (PMC12469051; doi:10.3390/e27090914)
Supplement: Supplementary file 1 [file entropy-27-00914-s001.zip › MovieCharacterNetwork-main/data/dataset/║ú╩▐╓«╫╙/vertices.csv]

lemmaId	lemmaTitle	itemDesc	lemmaType	cnt
63019706	安海琉花	初中二年级学生	3
63019712	海	海洋之子	3
63019714	空	海洋之子	3
63019780	安格拉	海洋学家	3
63019732	安海正明	水族馆职员	3
63023286	安海加奈子	水族馆职员	3
63019741	吉姆	海洋生物学者	3
63019765	蒂蒂		3
