# Supplementary material for: Uncovering Structure—Rating Associations in Animated Film Character Networks
Source: Entropy (Basel). 2025 Aug 29;27(9):914. doi: 10.3390/e27090914 (PMC12469051; doi:10.3390/e27090914)
Supplement: Supplementary file 1 [file entropy-27-00914-s001.zip › MovieCharacterNetwork-main/data/dataset/║ú├α▒a▒a/edges.csv]

sources	targets	relationNames	directions
l:16859785	l:5797969	亦敌亦友	1
l:16859785	l:81312	好友	1
l:16859785	l:1431904	好友	1
l:16859785	l:5108949	好友	1
l:16859785	l:6837270	好友	1
l:16859785	l:9626573	好友	1
l:16859785	l:13981441	好友	1
l:16859785	l:19896045	好友	1
l:16859785	l:22406279	好友	1
l:16859785	l:22585007	好友	1
l:16859785	l:22594854	好友	1
l:16859785	l:22352967	客户	1
l:16859785	l:5311743	崇拜	1
l:16859785	l:8306183	崇拜	1
l:16859785	l:50486857	崇拜	1
l:16859785	l:7280507	敌人	1
l:16859785	l:13479049	敌人	1
l:16859785	l:16524726	敌人	1
l:16859785	l:22407801	敌人	1
l:16859785	l:6792964	邻居	1
l:61934188	l:16859785	崇拜	1
l:887793	l:16859785	师徒	2
l:22360768	l:16859785	祖母·孙子	2
l:7280016	l:16859785	雇佣	1
l:81312	l:887793	好友	1
l:81312	l:1431904	好友	1
l:81312	l:5108949	好友	1
l:81312	l:6792964	好友	1
l:81312	l:6837270	好友	1
l:81312	l:7280016	好友	1
l:81312	l:8306183	好友	1
l:81312	l:13981441	好友	1
l:81312	l:16524726	好友	1
l:81312	l:19836671	好友	1
l:81312	l:19896045	好友	1
l:81312	l:22585007	好友	1
l:81312	l:22594854	好友	1
l:81312	l:50486857	崇拜	1
l:81312	l:5797969	敌人	1
l:81312	l:6872249	敌人	1
l:81312	l:7280507	敌人	1
l:81312	l:13479049	敌人	1
l:81312	l:20123752	敌人	1
l:81312	l:22407801	敌人	1
l:22406279	l:81312	姐弟	2
l:61934188	l:81312	崇拜	1
l:22360768	l:81312	长辈·晚辈	2
l:6792964	l:19836671	同学	1
l:6792964	l:887793	好友	1
l:6792964	l:6837270	好友	1
l:6792964	l:22406279	好友	1
l:6792964	l:22594854	好友	1
l:6792964	l:22352967	客户	1
l:6792964	l:7280507	敌人	1
l:6792964	l:13479049	敌人	1
l:6792964	l:20123752	敌人	1
l:6792964	l:9626573	邻居	1
l:6792964	l:13981441	长辈·晚辈	2
l:7280016	l:6792964	雇佣	1
l:7280507	l:13479049	夫妻	2
l:7280507	l:7280016	敌人	1
l:7280016	l:13981441	父女	2
l:887793	l:7280016	好友	1
l:13981441	l:6837270	好友	1
l:6837270	l:22407801	敌人	1
l:22585007	l:6837270	长辈·晚辈	2
l:8306183	l:5311743	搭档	1
l:8306183	l:5797969	敌人	1
l:8306183	l:6872249	敌人	1
l:5311743	l:5797969	敌人	1
l:5311743	l:6872249	敌人	1
l:22360768	l:22406279	长辈·晚辈	2
l:5797969	l:6872249	搭档	1
