# Supplementary material for: Uncovering Structure—Rating Associations in Animated Film Character Networks
Source: Entropy (Basel). 2025 Aug 29;27(9):914. doi: 10.3390/e27090914 (PMC12469051; doi:10.3390/e27090914)
Supplement: Supplementary file 1 [file entropy-27-00914-s001.zip › MovieCharacterNetwork-main/data/dataset/║ú├α▒a▒a/vertices.csv]

lemmaId	lemmaTitle	itemDesc	lemmaType	cnt
16859785	海绵宝宝		0
81312	派大星		0
6792964	章鱼哥		0
7280507	痞老板		0
7280016	蟹老板		0
13981441	珍珍		0
6837270	珊迪·奇克斯		0
8306183	美人鱼战士	超级英雄	0
9626573	小蜗		0
887793	泡芙老师		0
13479049	凯伦		0
5311743	企鹅男孩		0
5108949	飞天魔鬼	幽灵	0
22594854	水母		0
22406279	派大珊		0
19836671	章鱼威廉·弗克森		0
50486857	拉里		0
61934188	海盗派斯		0
5797969	射线恶魔		0
6872249	邪恶泡泡		0
1431904	派大双	派大星未来形态	0
20123752	海熊		0
22407801	阿拉斯加牛虫		0
19896045	海神		0
22585007	黑骑士珊迪		0
16524726	海霸王		0
22352967	凤尾鱼		0
22360768	海绵宝宝奶奶		0
