# Supplementary material for: Uncovering Structure—Rating Associations in Animated Film Character Networks
Source: Entropy (Basel). 2025 Aug 29;27(9):914. doi: 10.3390/e27090914 (PMC12469051; doi:10.3390/e27090914)
Supplement: Supplementary file 1 [file entropy-27-00914-s001.zip › MovieCharacterNetwork-main/data/dataset/╨▄│÷├╗╓«╢ß▒a╨▄▒°/edges.csv]

sources	targets	relationNames	directions
l:64295695	l:14992349	好友	0
l:64295695	l:64295722	好友	0
l:64295695	l:64295729	好友	0
l:64295695	l:64295734	对手	0
l:64295695	l:64295740	对手	0
l:64295695	l:64295744	对手	0
l:64295695	l:64295714	欢喜冤家	0
l:64295704	l:64295695	兄弟	2
l:64295704	l:14992349	好友	0
l:64295704	l:64295722	好友	0
l:64295704	l:64295729	好友	0
l:64295704	l:64295734	对手	0
l:64295704	l:64295740	对手	0
l:64295704	l:64295744	对手	0
l:64295704	l:64295714	欢喜冤家	0
l:64295714	l:64295734	对手	0
l:64295714	l:64295740	对手	0
l:64295714	l:64295744	对手	0
l:64295714	l:14992349	帮助	1
l:64295714	l:64295722	欢喜冤家	0
l:64295714	l:64295729	欢喜冤家	0
l:64295714	l:64295749	欢喜冤家	0
l:64295722	l:64295740	对手	0
l:64295722	l:64295744	对手	0
l:64295722	l:64295729	手下	2
l:64295734	l:14992349	利益	0
l:64295740	l:14992349	对手	0
l:64295744	l:14992349	对手	0
l:64295749	l:14992349	帮助	1
l:18842821	l:14992349	长辈·晚辈	2
l:64295729	l:64295740	对手	0
l:64295729	l:64295744	对手	0
l:64295734	l:64295740	手下	2
l:64295734	l:64295744	手下	2
l:18842821	l:64295734	父子	2
l:64295749	l:64295734	警察·罪犯	1
l:64295740	l:64295744	同伙	0
l:64295749	l:64295740	警察·罪犯	1
l:64295749	l:64295744	警察·罪犯	1
