# Supplementary material for: Uncovering Structure—Rating Associations in Animated Film Character Networks
Source: Entropy (Basel). 2025 Aug 29;27(9):914. doi: 10.3390/e27090914 (PMC12469051; doi:10.3390/e27090914)
Supplement: Supplementary file 1 [file entropy-27-00914-s001.zip › MovieCharacterNetwork-main/data/dataset/╨▄│÷├╗╓«╢ß▒a╨▄▒°/vertices.csv]

lemmaId	lemmaTitle	itemDesc	lemmaType	cnt
64295695	熊二	狗熊岭居民	3
64295704	熊大	狗熊岭居民	3
64295714	光头强	伐木者	3
64295722	吉吉	狗熊岭居民	3
14992349	嘟嘟		0
64295729	毛毛	狗熊岭居民	3
64295734	老板	M集团老板	3
18842821	老爷爷		0
64295740	大马猴		3
64295744	二狗		3
64295749	警察		3
