# Supplementary material for: Uncovering Structure—Rating Associations in Animated Film Character Networks
Source: Entropy (Basel). 2025 Aug 29;27(9):914. doi: 10.3390/e27090914 (PMC12469051; doi:10.3390/e27090914)
Supplement: Supplementary file 1 [file entropy-27-00914-s001.zip › MovieCharacterNetwork-main/data/dataset/╨▄│÷├╗╓«╤⌐┴δ╨▄╖τ/edges.csv]

sources	targets	relationNames	directions
l:64402352	l:64402355	兄弟	2
l:64402352	l:16796983	好友	0
l:64402352	l:64402382	好友	0
l:64402352	l:64402391	好友	0
l:64402352	l:64402400	好友	0
l:64402352	l:64402413	好友	0
l:64402352	l:64402416	好友	0
l:64402352	l:64402364	对手	0
l:64402352	l:64402371	对手	0
l:64402352	l:64402379	对手	0
l:64402352	l:64402358	欢喜冤家	0
l:64402355	l:16796983	好友	0
l:64402355	l:64402382	好友	0
l:64402355	l:64402391	好友	0
l:64402355	l:64402400	好友	0
l:64402355	l:64402413	好友	0
l:64402355	l:64402416	好友	0
l:64402355	l:64402364	对手	0
l:64402355	l:64402371	对手	0
l:64402355	l:64402379	对手	0
l:64402355	l:64402358	欢喜冤家	0
l:64402358	l:16796983	好友	0
l:64402358	l:64402364	对手	0
l:64402358	l:64402371	对手	0
l:64402358	l:64402379	对手	0
l:64402358	l:64402382	欢喜冤家	0
l:64402358	l:64402391	欢喜冤家	0
l:64402358	l:64402400	欢喜冤家	0
l:64402358	l:64402413	欢喜冤家	0
l:64402358	l:64402416	欢喜冤家	0
l:18696408	l:64402358	好友	0
l:64402364	l:16796983	对手	0
l:64402364	l:64402382	对手	0
l:64402364	l:64402391	对手	0
l:64402364	l:64402400	对手	0
l:64402364	l:64402413	对手	0
l:64402364	l:64402416	对手	0
l:64402364	l:64402371	手下	2
l:64402364	l:64402379	手下	2
l:64402371	l:64402379	同伙	0
l:64402371	l:16796983	对手	0
l:64402371	l:64402382	对手	0
l:64402371	l:64402391	对手	0
l:64402371	l:64402400	对手	0
l:64402371	l:64402413	对手	0
l:64402371	l:64402416	对手	0
l:64402379	l:16796983	对手	0
l:64402379	l:64402382	对手	0
l:64402379	l:64402391	对手	0
l:64402379	l:64402400	对手	0
l:64402379	l:64402413	对手	0
l:64402379	l:64402416	对手	0
l:64402382	l:16796983	好友	0
l:64402382	l:64402400	好友	0
l:64402382	l:64402413	好友	0
l:64402382	l:64402416	好友	0
l:64402382	l:64402391	手下	2
l:64402391	l:16796983	好友	0
l:64402391	l:64402400	好友	0
l:64402391	l:64402413	好友	0
l:64402391	l:64402416	好友	0
l:64402400	l:16796983	好友	0
l:64402400	l:64402413	好友	0
l:64402400	l:64402416	好友	0
l:64402413	l:16796983	好友	0
l:64402413	l:64402416	好友	0
l:64402416	l:16796983	好友	0
