# Supplementary material for: Uncovering Structure—Rating Associations in Animated Film Character Networks
Source: Entropy (Basel). 2025 Aug 29;27(9):914. doi: 10.3390/e27090914 (PMC12469051; doi:10.3390/e27090914)
Supplement: Supplementary file 1 [file entropy-27-00914-s001.zip › MovieCharacterNetwork-main/data/dataset/╨▄│÷├╗╓«╤⌐┴δ╨▄╖τ/vertices.csv]

lemmaId	lemmaTitle	itemDesc	lemmaType	cnt
64402352	熊大	狗熊岭居民	3
64402355	熊二	狗熊岭居民	3
64402358	光头强	伐木工	3
64402364	老板	南方奸商	3
64402371	大马猴		3
64402379	二狗		3
64402382	吉吉	狗熊岭居民	3
64402391	毛毛	狗熊岭居民	3
64402400	蹦蹦	狗熊岭居民	3
64402413	萝卜头	狗熊岭居民	3
64402416	涂涂	狗熊岭居民	3
18696408	老赵头		0
16796983	团子		0
