# Supplementary material for: Uncovering Structure—Rating Associations in Animated Film Character Networks
Source: Entropy (Basel). 2025 Aug 29;27(9):914. doi: 10.3390/e27090914 (PMC12469051; doi:10.3390/e27090914)
Supplement: Supplementary file 1 [file entropy-27-00914-s001.zip › MovieCharacterNetwork-main/data/dataset/╨▄│÷├╗░Θ╬╥╨▄╨╛/edges.csv]

sources	targets	relationNames	directions
l:62603794	l:62603789	兄弟	2
l:62603794	l:62603796	好友	1
l:62603794	l:62603833	好友	1
l:62603794	l:62603839	好友	1
l:62603794	l:62603835	敌人	1
l:62603794	l:62603889	敌人	1
l:62603887	l:62603794	保护	1
l:62603799	l:62603794	母子	2
l:62603789	l:62603796	好友	1
l:62603789	l:62603833	好友	1
l:62603789	l:62603839	好友	1
l:62603789	l:62603835	敌人	1
l:62603789	l:62603889	敌人	1
l:62603887	l:62603789	保护	1
l:62603799	l:62603789	母子	2
l:62603796	l:62603833	好友	1
l:62603796	l:62603839	好友	1
l:62603796	l:62603835	敌人	1
l:62603796	l:62603889	敌人	1
l:62603796	l:62603887	调查	1
l:62603799	l:62603835	敌人	1
l:62603799	l:62603889	敌人	1
l:62603887	l:62603799	创造	1
l:62603833	l:62603799	调查	1
l:62603833	l:62603835	敌人	1
l:62603833	l:62603889	敌人	1
l:62603887	l:62603833	母女	2
l:62603835	l:62603889	兄弟	2
l:62603835	l:62603839	利用	1
l:62603835	l:62603887	杀害	1
l:62603889	l:62603887	杀害	1
l:62603887	l:62603839	创造	1
