# Supplementary material for: Uncovering Structure—Rating Associations in Animated Film Character Networks
Source: Entropy (Basel). 2025 Aug 29;27(9):914. doi: 10.3390/e27090914 (PMC12469051; doi:10.3390/e27090914)
Supplement: Supplementary file 1 [file entropy-27-00914-s001.zip › MovieCharacterNetwork-main/data/dataset/╨▄│÷├╗░Θ╬╥╨▄╨╛/vertices.csv]

lemmaId	lemmaTitle	itemDesc	lemmaType	cnt
62603794	熊大	狗熊	3
62603789	熊二	狗熊	3
62603796	光头强		3
62603799	熊妈妈	狗熊	3
62603833	苏洛	机器人研究专家	3
62603835	东海	科学家	3
62603889	南洋		3
62603887	苏洛妈妈		3
62603839	万能一号		3
