# Supplementary material for: Uncovering Structure—Rating Associations in Animated Film Character Networks
Source: Entropy (Basel). 2025 Aug 29;27(9):914. doi: 10.3390/e27090914 (PMC12469051; doi:10.3390/e27090914)
Supplement: Supplementary file 1 [file entropy-27-00914-s001.zip › MovieCharacterNetwork-main/data/dataset/╨▄│÷├╗▒Σ╨╬╝╟/edges.csv]

sources	targets	relationNames	directions
l:64381300	l:64381303	兄弟	2
l:64381300	l:22372505	好友	0
l:64381300	l:22422550	好友	0
l:64381300	l:64381309	好友	0
l:64381300	l:22424329	对手	0
l:64381300	l:22478833	对手	0
l:64381300	l:22485238	对手	0
l:64381300	l:22617436	对手	0
l:64381300	l:64381318	朋友	0
l:64381300	l:64381323	朋友	0
l:64381300	l:64381327	朋友	0
l:64381300	l:64381331	朋友	0
l:64381300	l:64381305	欢喜冤家	0
l:64381303	l:22372505	好友	0
l:64381303	l:22422550	好友	0
l:64381303	l:64381309	好友	0
l:64381303	l:22424329	对手	0
l:64381303	l:22478833	对手	0
l:64381303	l:22485238	对手	0
l:64381303	l:22617436	对手	0
l:64381303	l:64381318	朋友	0
l:64381303	l:64381323	朋友	0
l:64381303	l:64381327	朋友	0
l:64381303	l:64381331	朋友	0
l:64381303	l:64381305	欢喜冤家	0
l:64381305	l:22372505	好友	0
l:64381305	l:22422550	好友	0
l:64381305	l:22424329	对手	0
l:64381305	l:22478833	对手	0
l:64381305	l:22485238	对手	0
l:64381305	l:22617436	对手	0
l:64381305	l:64381318	朋友	0
l:64381305	l:64381323	朋友	0
l:64381305	l:64381327	朋友	0
l:64381305	l:64381331	朋友	0
l:64381309	l:64381305	父子	2
l:64381309	l:22372505	好友	0
l:64381309	l:22422550	好友	0
l:64381309	l:22478833	对手	0
l:64381309	l:22485238	对手	0
l:22372505	l:22422550	好友	0
l:22372505	l:22478833	对手	0
l:22372505	l:22485238	对手	0
l:22422550	l:22424329	对手	0
l:22422550	l:22478833	对手	0
l:22422550	l:22485238	对手	0
l:22422550	l:22617436	对手	0
l:22422550	l:64381318	师徒	2
l:22422550	l:64381323	师徒	2
l:22422550	l:64381327	师徒	2
l:22422550	l:64381331	师徒	2
l:64381318	l:64381323	好友	0
l:64381318	l:64381327	好友	0
l:64381318	l:64381331	好友	0
l:64381318	l:22424329	对手	0
l:64381318	l:22478833	对手	0
l:64381318	l:22485238	对手	0
l:64381318	l:22617436	对手	0
l:64381323	l:64381327	好友	0
l:64381323	l:64381331	好友	0
l:64381323	l:22424329	对手	0
l:64381323	l:22478833	对手	0
l:64381323	l:22485238	对手	0
l:64381323	l:22617436	对手	0
l:64381327	l:64381331	好友	0
l:64381327	l:22424329	对手	0
l:64381327	l:22478833	对手	0
l:64381327	l:22485238	对手	0
l:64381327	l:22617436	对手	0
l:64381331	l:22424329	对手	0
l:64381331	l:22478833	对手	0
l:64381331	l:22485238	对手	0
l:64381331	l:22617436	对手	0
l:22478833	l:22485238	同伙	0
