# Supplementary material for: Uncovering Structure—Rating Associations in Animated Film Character Networks
Source: Entropy (Basel). 2025 Aug 29;27(9):914. doi: 10.3390/e27090914 (PMC12469051; doi:10.3390/e27090914)
Supplement: Supplementary file 1 [file entropy-27-00914-s001.zip › MovieCharacterNetwork-main/data/dataset/╨▄│÷├╗▒Σ╨╬╝╟/vertices.csv]

lemmaId	lemmaTitle	itemDesc	lemmaType	cnt
64381300	熊大	狗熊岭居民	3
64381303	熊二	狗熊岭居民	3
64381305	光头强	伐木工	3
64381309	强爸		3
22372505	贝丝		0
22422550	蛋壳侠		0
64381318	虾说	“麻辣队长”	3
64381323	虾丸	“爽滑细嫩”	3
64381327	虾扯	“五味俱全”	3
64381331	虾闹	“饱满劲道”	3
22478833	大志		0
22485238	金牙		0
22424329	特靠谱	苍蝇帮老大	0
22617436	螳螂		0
