# Supplementary material for: Uncovering Structure—Rating Associations in Animated Film Character Networks
Source: Entropy (Basel). 2025 Aug 29;27(9):914. doi: 10.3390/e27090914 (PMC12469051; doi:10.3390/e27090914)
Supplement: Supplementary file 1 [file entropy-27-00914-s001.zip › MovieCharacterNetwork-main/data/dataset/╨▄│÷├╗╞μ╗├┐╒╝Σ/edges.csv]

sources	targets	relationNames	directions
l:22642258	l:20409588	对手	0
l:22642258	l:20630767	对手	0
l:22642258	l:64371153	对手	0
l:22642258	l:64371164	对手	0
l:22642258	l:64371171	对手	0
l:22642258	l:64371301	手下	2
l:22642258	l:64371313	手下	2
l:22642258	l:64371316	手下	2
l:64371301	l:64371313	同伙	0
l:64371301	l:64371316	同伙	0
l:64371301	l:20409588	对手	0
l:64371301	l:20630767	对手	0
l:64371301	l:64371153	对手	0
l:64371301	l:64371164	对手	0
l:64371301	l:64371171	对手	0
l:64371313	l:64371316	同伙	0
l:64371313	l:20409588	对手	0
l:64371313	l:20630767	对手	0
l:64371313	l:64371153	对手	0
l:64371313	l:64371164	对手	0
l:64371313	l:64371171	对手	0
l:64371316	l:20409588	对手	0
l:64371316	l:20630767	对手	0
l:64371316	l:64371153	对手	0
l:64371316	l:64371164	对手	0
l:64371316	l:64371171	对手	0
l:64371164	l:64371171	伙伴	0
l:64371164	l:64371153	兄弟	2
l:64371164	l:64371178	咨询	1
l:64371164	l:20409588	好友	0
l:64371164	l:20630767	好友	0
l:64371153	l:64371171	伙伴	0
l:64371153	l:64371178	咨询	1
l:64371153	l:20409588	好友	0
l:64371153	l:20630767	好友	0
l:64371171	l:64371178	咨询	1
l:64371171	l:20409588	好友	0
l:64371171	l:20630767	好友	0
l:20409588	l:64371178	咨询	1
l:20409588	l:20630767	好友	0
