# Supplementary material for: Uncovering Structure—Rating Associations in Animated Film Character Networks
Source: Entropy (Basel). 2025 Aug 29;27(9):914. doi: 10.3390/e27090914 (PMC12469051; doi:10.3390/e27090914)
Supplement: Supplementary file 1 [file entropy-27-00914-s001.zip › MovieCharacterNetwork-main/data/dataset/╨▄│÷├╗╞μ╗├┐╒╝Σ/vertices.csv]

lemmaId	lemmaTitle	itemDesc	lemmaType	cnt
22642258	BOSS	幕后老板	0
64371301	女盗贼	夺宝军团之一	3
64371313	高盗贼	夺宝军团之一	3
64371316	胖盗贼	夺宝军团之一	3
64371164	熊大	狗熊岭居民	3
64371153	熊二	狗熊岭居民	3
64371171	光头强	伐木者	3
20409588	小铁		0
20630767	纳雅		0
64371178	考古科学家		3
