# Supplementary material for: Uncovering Structure—Rating Associations in Animated Film Character Networks
Source: Entropy (Basel). 2025 Aug 29;27(9):914. doi: 10.3390/e27090914 (PMC12469051; doi:10.3390/e27090914)
Supplement: Supplementary file 1 [file entropy-27-00914-s001.zip › MovieCharacterNetwork-main/data/dataset/╨▄│÷├╗╓╪╖╡╡╪╟≥/edges.csv]

sources	targets	relationNames	directions
l:61827752	l:59768410	好友	1
l:61827752	l:61827799	好友	1
l:61827752	l:61827924	好友	1
l:61827752	l:61829335	好友	1
l:61827752	l:61829339	好友	1
l:61827752	l:59903187	敌人	1
l:61827752	l:59904089	敌人	1
l:61827752	l:61827981	敌人	1
l:61827752	l:61827996	敌人	1
l:61827761	l:61827752	兄弟	2
l:61827761	l:59768410	好友	1
l:61827761	l:61827799	好友	1
l:61827761	l:61827924	好友	1
l:61827761	l:61829335	好友	1
l:61827761	l:61829339	好友	1
l:61827761	l:59903187	敌人	1
l:61827761	l:59904089	敌人	1
l:61827799	l:59768410	好友	1
l:61827799	l:61827924	好友	1
l:61827799	l:61829335	好友	1
l:61827799	l:61829339	好友	1
l:61827799	l:59903187	敌人	1
l:61827799	l:59904089	敌人	1
l:59768410	l:59903187	敌人	1
l:59768410	l:59904089	敌人	1
l:59768410	l:61827981	敌人	1
l:59768410	l:61827996	敌人	1
l:61829335	l:59768410	好友	1
l:59903187	l:59904089	夫妻	2
l:61827924	l:59903187	敌人	1
l:61829335	l:59903187	敌人	1
l:61827924	l:59904089	敌人	1
l:61829335	l:59904089	敌人	1
l:61827996	l:61827981	同伙	1
l:61829335	l:61829339	好友	1
l:61829335	l:61827924	手下	2
l:61829339	l:61827924	好友	1
