# Supplementary material for: Uncovering Structure—Rating Associations in Animated Film Character Networks
Source: Entropy (Basel). 2025 Aug 29;27(9):914. doi: 10.3390/e27090914 (PMC12469051; doi:10.3390/e27090914)
Supplement: Supplementary file 1 [file entropy-27-00914-s001.zip › MovieCharacterNetwork-main/data/dataset/╨▄│÷├╗╓╪╖╡╡╪╟≥/vertices.csv]

lemmaId	lemmaTitle	itemDesc	lemmaType	cnt
61827752	熊二	狗熊	3
61827761	熊大	狗熊	3
61827799	光头强	导游	3
59768410	阿布		0
59903187	牛大亨		0
59904089	牛夫人		0
61827996	二狗		3
61827981	大马猴		3
61829335	吉吉	猴子	3
61829339	萝卜头	地鼠	3
61827924	毛毛	猴子	3
