# Supplementary material for: Uncovering Structure—Rating Associations in Animated Film Character Networks
Source: Entropy (Basel). 2025 Aug 29;27(9):914. doi: 10.3390/e27090914 (PMC12469051; doi:10.3390/e27090914)
Supplement: Supplementary file 1 [file entropy-27-00914-s001.zip › MovieCharacterNetwork-main/data/dataset/░«└÷╦┐├╬╙╬╧╔╛│/edges.csv]

sources	targets	relationNames	directions
l:19743642	l:75759	伙伴	1
l:19743642	l:10683843	伙伴	1
l:19743642	l:62112128	伙伴	1
l:19743642	l:62112131	伙伴	1
l:19743642	l:62112132	伙伴	1
l:19743642	l:62112133	伙伴	1
l:19743642	l:62112137	伙伴	1
l:19743642	l:10922472	对手	1
l:19743642	l:62112139	对手	1
l:19743642	l:62112170	对手	1
l:19743642	l:62112172	对手	1
l:19743642	l:10959817	挚友	1
l:19743642	l:62112129	杀害	1
l:62112140	l:19743642	单恋	1
l:62122025	l:19743642	姐夫·小姨子	2
l:62112176	l:19743642	姐妹	2
l:62111920	l:19743642	帮助	1
l:62111923	l:19743642	帮助	1
l:62112122	l:19743642	帮助	1
l:62112121	l:19743642	母女	2
l:62112141	l:19743642	父女	2
l:62111921	l:19743642	长辈·晚辈	2
l:62111922	l:19743642	长辈·晚辈	2
l:62112134	l:19743642	长辈·晚辈	2
l:10959817	l:10683843	伙伴	1
l:10959817	l:62111920	伙伴	1
l:10959817	l:62112131	伙伴	1
l:10959817	l:62112132	伙伴	1
l:10959817	l:62112133	伙伴	1
l:10959817	l:62112137	伙伴	1
l:10959817	l:10922472	对手	1
l:10959817	l:62112129	对手	1
l:10959817	l:62112139	对手	1
l:10959817	l:62112128	欢喜冤家	1
l:75759	l:10959817	君臣	2
l:10922472	l:62112129	主人·神兽	2
l:10922472	l:62112139	单恋	1
l:10922472	l:75759	姐妹	2
l:10922472	l:62111923	控制	1
l:10683843	l:10922472	对手	1
l:62111920	l:10922472	对手	1
l:62112122	l:10922472	对手	1
l:62112128	l:10922472	对手	1
l:62112131	l:10922472	对手	1
l:62112132	l:10922472	对手	1
l:62112133	l:10922472	对手	1
l:62112137	l:10922472	对手	1
l:75759	l:62111923	伙伴	1
l:75759	l:10683843	同伴	1
l:75759	l:62111920	同伴	1
l:75759	l:62112128	同伴	1
l:75759	l:62112131	同伴	1
l:75759	l:62112132	同伴	1
l:75759	l:62112133	同伴	1
l:75759	l:62112137	同伴	1
l:75759	l:62112129	对手	1
l:75759	l:62112139	对手	1
l:62112128	l:10683843	伙伴	1
l:62112128	l:62111920	伙伴	1
l:62112128	l:62112131	伙伴	1
l:62112128	l:62112132	伙伴	1
l:62112128	l:62112133	伙伴	1
l:62112128	l:62112137	伙伴	1
l:62112128	l:62112129	对手	1
l:62112128	l:62112139	对手	1
l:10683843	l:62111920	伙伴	1
l:10683843	l:62111923	伙伴	1
l:10683843	l:62112131	伙伴	1
l:10683843	l:62112132	伙伴	1
l:10683843	l:62112133	伙伴	1
l:10683843	l:62112137	伙伴	1
l:10683843	l:62112122	咨询	1
l:10683843	l:62112129	对手	1
l:10683843	l:62112139	对手	1
l:62112139	l:62111923	控制	1
l:62112129	l:62112139	同伙	1
l:62111920	l:62112139	对手	1
l:62112131	l:62112139	对手	1
l:62112132	l:62112139	对手	1
l:62112133	l:62112139	对手	1
l:62112137	l:62112139	对手	1
l:62111920	l:62112129	对手	1
l:62112131	l:62112129	对手	1
l:62112132	l:62112129	对手	1
l:62112133	l:62112129	对手	1
l:62112137	l:62112129	对手	1
l:62112131	l:62112122	咨询	1
l:62112133	l:62112122	咨询	1
l:62112137	l:62112122	咨询	1
l:62112137	l:62111920	伙伴	1
l:62112137	l:62111923	伙伴	1
l:62112137	l:62112131	伙伴	1
l:62112137	l:62112132	伙伴	1
l:62112137	l:62112133	兄弟	2
l:62112133	l:62111920	伙伴	1
l:62112133	l:62111923	伙伴	1
l:62112133	l:62112131	伙伴	1
l:62112133	l:62112132	伙伴	1
l:62112131	l:62111920	伙伴	1
l:62112131	l:62112132	伙伴	1
l:62112131	l:62111923	伤害	1
l:62112132	l:62111920	伙伴	1
l:62112132	l:62111923	伙伴	1
l:62111922	l:62112140	母子	2
l:62111921	l:62112140	父子	2
l:62112134	l:62112140	观察	1
l:62112170	l:62112140	观察	1
l:62112172	l:62112140	观察	1
l:62112176	l:62112140	观察	1
l:62122025	l:62112140	观察	1
l:62112121	l:62112140	长辈·晚辈	2
l:62111921	l:62111922	夫妻	2
l:62111921	l:62112176	长辈·晚辈	2
l:62112121	l:62111921	朋友	1
l:62112141	l:62111921	朋友	1
l:62112134	l:62111921	观察	1
l:62112170	l:62111921	观察	1
l:62112172	l:62111921	观察	1
l:62122025	l:62111921	观察	1
l:62111922	l:62112176	长辈·晚辈	2
l:62112141	l:62111922	朋友	1
l:62112134	l:62111922	观察	1
l:62112170	l:62111922	观察	1
l:62112172	l:62111922	观察	1
l:62122025	l:62111922	观察	1
l:62111920	l:62111923	伙伴	1
l:62112141	l:62112121	夫妻	2
l:62112141	l:62122025	岳父·女婿	2
l:62112141	l:62112176	父女	2
l:62112121	l:62122025	岳母·女婿	2
l:62112121	l:62112176	母女	2
l:62112134	l:62112121	同伴	1
l:62112170	l:62112121	观察	1
l:62112172	l:62112121	观察	1
l:62112176	l:62112170	同伴	1
l:62112176	l:62112172	同伴	1
l:62122025	l:62112176	夫妻	2
l:62112134	l:62112176	长辈·晚辈	2
l:62112172	l:62112134	观察	1
l:62122025	l:62112172	同伴	1
l:62112170	l:62112172	姐妹	2
l:62112170	l:62112134	观察	1
l:62122025	l:62112170	同伴	1
l:62112134	l:62122025	同伴	1
