# Supplementary material for: Uncovering Structure—Rating Associations in Animated Film Character Networks
Source: Entropy (Basel). 2025 Aug 29;27(9):914. doi: 10.3390/e27090914 (PMC12469051; doi:10.3390/e27090914)
Supplement: Supplementary file 1 [file entropy-27-00914-s001.zip › MovieCharacterNetwork-main/data/dataset/░«└÷╦┐├╬╙╬╧╔╛│/vertices.csv]

lemmaId	lemmaTitle	itemDesc	lemmaType	cnt
19743642	爱丽丝·金斯利		0
10959817	疯帽子	御用帽匠	0
10922472	红皇后		0
75759	白皇后		0
62112128	妙妙	柴郡猫	0
10683843	白兔先生		0
62112139	洛斯维克·斯德尼	红心骑士	0
62112129	加伯沃奇	恶龙	0
62112122	阿布索伦	活字典	0
62112137	对对德		0
62112133	对对帝		0
62112131	玛丽坤	睡鼠	0
62112132	拜亚	猎犬	0
62112140	哈米什·爱斯科特	勋爵	0
62111921	爱斯科特先生	勋爵	3
62111922	爱斯科特太太		3
62111920	三月兔		3
62112141	查理·金斯利		0
62112121	海伦·金斯利		0
62112176	玛格丽特·金斯利		0
62112172	菲奥娜·查塔韦		0
62112170	菲丝·查塔韦		0
62122025	洛威尔		0
62112134	伊莫		0
62111923	大毛兽	仙境动物	3
