# Supplementary material for: Uncovering Structure—Rating Associations in Animated Film Character Networks
Source: Entropy (Basel). 2025 Aug 29;27(9):914. doi: 10.3390/e27090914 (PMC12469051; doi:10.3390/e27090914)
Supplement: Supplementary file 1 [file entropy-27-00914-s001.zip › MovieCharacterNetwork-main/data/dataset/░«│Φ┤≤╗·├▄2/edges.csv]

sources	targets	relationNames	directions
l:63506870	l:63506878	伙伴	0
l:63506870	l:63507084	伙伴	0
l:63506870	l:63506880	保护	1
l:63506870	l:63506875	喜欢	0
l:63506870	l:63507078	对手	0
l:63506870	l:63506885	帮助	1
l:63506870	l:63507083	帮助	1
l:63506870	l:63507085	帮助	1
l:63506870	l:63506872	挚友	0
l:63506870	l:63506874	挚友	0
l:63506870	l:63506876	挚友	0
l:63506870	l:63506877	挚友	0
l:63506870	l:63506879	挚友	0
l:63506870	l:63506881	挚友	0
l:63506870	l:63506871	欢喜冤家	0
l:63506870	l:63506884	观察	1
l:63506873	l:63506870	帮助	1
l:63506871	l:63506883	伙伴	0
l:63506871	l:63507085	合作	0
l:63506871	l:63507078	对手	0
l:63506871	l:63506885	帮助	1
l:63506871	l:63506872	挚友	0
l:63506871	l:63506874	挚友	0
l:63506871	l:63506875	挚友	0
l:63506871	l:63506881	挚友	0
l:63506871	l:63506886	观察	1
l:63506876	l:63506871	帮助	1
l:63506872	l:63506875	帮助	1
l:63506872	l:63506879	挚友	0
l:63506872	l:63506881	挚友	0
l:63506872	l:63506882	挚友	0
l:63507085	l:63506885	保护	1
l:63506875	l:63507085	帮助	1
l:63506876	l:63507085	帮助	1
l:63507078	l:63507085	绑架	1
l:63506874	l:63507085	观察	1
l:63506873	l:63507083	帮助	1
l:63506873	l:63506878	观察	1
l:63506873	l:63506880	观察	1
l:63506873	l:63507084	观察	1
l:63506884	l:63506873	伙伴	0
l:63506874	l:63506880	伙伴	0
l:63506874	l:63506884	观察	1
l:63506874	l:63506885	观察	1
l:63506878	l:63506874	伙伴	0
l:63507084	l:63506874	伙伴	0
l:63506875	l:63506877	挚友	0
l:63506875	l:63506879	挚友	0
l:63506875	l:63506881	挚友	0
l:63506875	l:63506882	挚友	0
l:63507078	l:63506875	对手	0
l:63506876	l:63506885	帮助	1
l:63506876	l:63506886	手下	2
l:63506877	l:63506879	挚友	0
l:63506877	l:63506881	挚友	0
l:63506877	l:63506882	挚友	0
l:63507078	l:63506885	伤害	1
l:63507078	l:63506881	对手	0
l:63506878	l:63506880	母子	2
l:63506884	l:63506878	亲戚	0
l:63507084	l:63506878	夫妻	2
l:63506879	l:63506885	帮助	1
l:63506879	l:63506881	挚友	0
l:63506879	l:63506882	挚友	0
l:63507084	l:63506880	父子	2
l:63506884	l:63507084	叔父·侄子	2
l:63506884	l:63507083	同伴	0
l:63506884	l:63506880	亲戚	0
l:63506881	l:63506885	帮助	1
l:63506881	l:63506882	挚友	0
l:63506885	l:63506886	观察	1
