# Supplementary material for: Uncovering Structure—Rating Associations in Animated Film Character Networks
Source: Entropy (Basel). 2025 Aug 29;27(9):914. doi: 10.3390/e27090914 (PMC12469051; doi:10.3390/e27090914)
Supplement: Supplementary file 1 [file entropy-27-00914-s001.zip › MovieCharacterNetwork-main/data/dataset/░«│Φ┤≤╗·├▄2/vertices.csv]

lemmaId	lemmaTitle	itemDesc	lemmaType	cnt
63506870	麦克	杰克罗素梗	3
63506871	小白	白兔	3
63506872	冰冰	蓝猫	3
63507085	黛西	西施犬	0
63506873	鲁叔	牧羊犬	3
63506874	杜克	纽芬兰犬	3
63506875	啾啾	博美犬	3
63506876	老头	巴吉度猎犬	3
63506877	博迪	腊肠犬	3
63507078	谢尔盖	马戏团团长	0
63506878	凯蒂		3
63506879	梅尔	巴哥犬	3
63507084	查克		0
63507083	棉棉	绵羊	0
63506880	利亚姆	幼儿园小班学生	3
63506881	诺曼	豚鼠	3
63506882	甜豆	虎皮鹦鹉	3
63506883	莫莉	小学生	3
63506884	谢普	农场主	3
63506885	小虎	白虎	3
63506886	麦伦	豚鼠	3
