# Supplementary material for: Uncovering Structure—Rating Associations in Animated Film Character Networks
Source: Entropy (Basel). 2025 Aug 29;27(9):914. doi: 10.3390/e27090914 (PMC12469051; doi:10.3390/e27090914)
Supplement: Supplementary file 1 [file entropy-27-00914-s001.zip › MovieCharacterNetwork-main/data/dataset/░«│Φ┤≤╗·├▄/edges.csv]

sources	targets	relationNames	directions
l:61860707	l:61860709	伙伴	1
l:61860707	l:61860710	伙伴	1
l:23140669	l:20195563	对手	1
l:23140669	l:61859517	对手	1
l:23140669	l:61860683	对手	1
l:23140669	l:61860701	对手	1
l:23140669	l:61860703	对手	1
l:23140669	l:61860708	对手	1
l:23140669	l:61864542	对手	1
l:23140669	l:61864546	对手	1
l:23140669	l:61860684	手下	2
l:23140669	l:61864544	手下	2
l:23140669	l:61864558	手下	2
l:61860709	l:23140669	对手	1
l:61860710	l:23140669	欢喜冤家	1
l:61860703	l:61860679	伤害	1
l:61860703	l:20195563	好友	1
l:61860703	l:61860683	好友	1
l:61860703	l:61860708	好友	1
l:61860703	l:61864542	好友	1
l:61860703	l:61864546	好友	1
l:61860703	l:61860680	邻居	1
l:61860703	l:61860682	邻居	1
l:61860703	l:61860685	邻居	1
l:61860703	l:61860686	邻居	1
l:61860703	l:61860701	邻居	1
l:61860703	l:61864556	邻居	1
l:61859517	l:61860703	单恋	1
l:61860709	l:61860703	好友	1
l:61860710	l:61860703	好友	1
l:61860701	l:61859517	伙伴	1
l:61860701	l:61860683	伙伴	1
l:61860701	l:61860708	伙伴	1
l:61860701	l:61864542	伙伴	1
l:61860701	l:61864546	伙伴	1
l:61860701	l:61860679	伤害	1
l:61860701	l:20195563	好友	1
l:61860701	l:61860710	帮助	1
l:61860701	l:61860680	邻居	1
l:61860701	l:61860682	邻居	1
l:61860701	l:61860685	邻居	1
l:61860701	l:61860686	邻居	1
l:61860701	l:61864556	邻居	1
l:61860708	l:61859517	伙伴	1
l:61860708	l:20195563	好友	1
l:61860708	l:61860683	好友	1
l:61860708	l:61864542	好友	1
l:61860708	l:61864546	好友	1
l:61860708	l:61860680	邻居	1
l:61860708	l:61860682	邻居	1
l:61860708	l:61860685	邻居	1
l:61860708	l:61860686	邻居	1
l:61860708	l:61864556	邻居	1
l:61860710	l:61860708	好友	1
l:61860710	l:20195563	喜欢	1
l:61860710	l:61860683	好友	1
l:61860710	l:61864542	好友	1
l:61860710	l:61864546	好友	1
l:61860710	l:61860679	对手	1
l:61860710	l:61860684	对手	1
l:61860710	l:61864544	对手	1
l:61860710	l:61864558	对手	1
l:61860710	l:61860709	欢喜冤家	1
l:61860710	l:61860680	邻居	1
l:61860710	l:61860682	邻居	1
l:61860710	l:61860685	邻居	1
l:61860710	l:61860686	邻居	1
l:61860710	l:61864556	邻居	1
l:61859517	l:61860710	帮助	1
l:61860709	l:20195563	喜欢	1
l:61860709	l:61860679	对手	1
l:61860709	l:61864544	对手	1
l:61860709	l:61864558	对手	1
l:61860709	l:61860680	邻居	1
l:61860709	l:61860682	邻居	1
l:61860709	l:61860683	邻居	1
l:61860709	l:61860684	邻居	1
l:61860709	l:61860685	邻居	1
l:61860709	l:61860686	邻居	1
l:61860709	l:61864542	邻居	1
l:61860709	l:61864546	邻居	1
l:61860709	l:61864556	邻居	1
l:61864551	l:61860709	伙伴	1
l:61859517	l:61860709	帮助	1
l:20195563	l:61859517	伙伴	1
l:20195563	l:61860683	好友	1
l:20195563	l:61864542	好友	1
l:20195563	l:61864546	好友	1
l:20195563	l:61860684	对手	1
l:20195563	l:61864558	对手	1
l:20195563	l:61860705	观察	1
l:20195563	l:61860706	观察	1
l:20195563	l:61860680	邻居	1
l:20195563	l:61860682	邻居	1
l:20195563	l:61860685	邻居	1
l:20195563	l:61860686	邻居	1
l:20195563	l:61864556	邻居	1
l:61864546	l:61859517	伙伴	1
l:61864546	l:61860683	好友	1
l:61864546	l:61864542	好友	1
l:61864546	l:61860680	邻居	1
l:61864546	l:61860682	邻居	1
l:61864546	l:61860685	邻居	1
l:61864546	l:61860686	邻居	1
l:61864546	l:61864556	邻居	1
l:61860684	l:61864544	同伴	1
l:61860684	l:61864558	同伴	1
l:61859517	l:61860683	伙伴	1
l:61859517	l:61864542	伙伴	1
l:61859517	l:61860680	邻居	1
l:61859517	l:61860682	邻居	1
l:61859517	l:61860685	邻居	1
l:61859517	l:61860686	邻居	1
l:61859517	l:61864556	邻居	1
l:61860683	l:61864542	伙伴	1
l:61860683	l:61860680	邻居	1
l:61860683	l:61860682	邻居	1
l:61860683	l:61860685	邻居	1
l:61860683	l:61860686	邻居	1
l:61860683	l:61864556	邻居	1
l:61860705	l:61860706	搭档	1
l:61864542	l:61860680	邻居	1
l:61864542	l:61860682	邻居	1
l:61864542	l:61860685	邻居	1
l:61864542	l:61860686	邻居	1
l:61864542	l:61864556	邻居	1
l:61864558	l:61864544	同伴	1
l:61864556	l:61860680	邻居	1
l:61864556	l:61860682	邻居	1
l:61864556	l:61860685	邻居	1
l:61864556	l:61860686	邻居	1
l:61860685	l:61860680	邻居	1
l:61860685	l:61860682	邻居	1
l:61860685	l:61860686	邻居	1
l:61860680	l:61860682	邻居	1
l:61860680	l:61860686	邻居	1
l:61860682	l:61860686	邻居	1
