# Supplementary material for: Uncovering Structure—Rating Associations in Animated Film Character Networks
Source: Entropy (Basel). 2025 Aug 29;27(9):914. doi: 10.3390/e27090914 (PMC12469051; doi:10.3390/e27090914)
Supplement: Supplementary file 1 [file entropy-27-00914-s001.zip › MovieCharacterNetwork-main/data/dataset/░«│Φ┤≤╗·├▄/vertices.csv]

lemmaId	lemmaTitle	itemDesc	lemmaType	cnt
61860707	凯蒂		0
23140669	小白	白兔	0
61860703	冰冰	蓝猫	0
61860701	提比略	红尾鵟	0
61860708	梅尔	巴哥犬	0
61860710	麦克	杰克罗素梗	0
61860709	杜克	纽芬兰犬	0
20195563	啾啾	博美犬	0
61860679	欧仔	斯芬克斯猫	0
61864546	博迪	腊肠狗	0
61860684	纹仔	猪	0
61859517	老头	巴吉度猎犬	3
61860683	诺曼	豚鼠	0
61860705	费尔南多	电视机里的主角	0
61860706	玛利亚	电视机里的主角	0
61864542	甜豆	虎皮鹦鹉	0
61864558	德瑞克	鳄鱼	0
61864556	派派	吉娃娃	0
61860685	基诺	金鱼	0
61860680	雪莉	巴西龟	0
61860682	阮迪	豚鼠	0
61860686	李奥纳	贵宾犬	0
61864544	蛇咬	毒蛇	0
61864551	费德		0
