# Supplementary material for: Uncovering Structure—Rating Associations in Animated Film Character Networks
Source: Entropy (Basel). 2025 Aug 29;27(9):914. doi: 10.3390/e27090914 (PMC12469051; doi:10.3390/e27090914)
Supplement: Supplementary file 1 [file entropy-27-00914-s001.zip › MovieCharacterNetwork-main/data/dataset/├¿║═└╧╩≤/edges.csv]

sources	targets	relationNames	directions
l:28277	l:27866	亦敌亦友	1
l:28277	l:71611	亦敌亦友	1
l:28277	l:7641749	亦敌亦友	1
l:28277	l:12632241	亦敌亦友	1
l:28277	l:12641838	亦敌亦友	1
l:28277	l:12632271	情敌	1
l:28277	l:15199501	敌对	1
l:28277	l:17897388	追求	1
l:27866	l:71611	亦敌亦友	1
l:27866	l:12632241	亦敌亦友	1
l:27866	l:12641838	叔侄	2
l:27866	l:7641749	敌人	1
l:27866	l:12632271	敌人	1
l:71611	l:15199501	父子	2
l:12632241	l:71611	敌人	1
l:12632271	l:71611	敌人	1
l:12641838	l:71611	朋友	1
l:7641749	l:15199501	敌人	1
l:12632241	l:15199501	敌人	1
l:12632271	l:15199501	敌人	1
l:12641838	l:15199501	朋友	1
l:12641838	l:12632271	敌人	1
l:12632271	l:7641749	同伙	1
l:12632271	l:17897388	追求	1
l:12632241	l:12632271	朋友	1
l:12632241	l:7641749	朋友	1
