# Supplementary material for: Uncovering Structure—Rating Associations in Animated Film Character Networks
Source: Entropy (Basel). 2025 Aug 29;27(9):914. doi: 10.3390/e27090914 (PMC12469051; doi:10.3390/e27090914)
Supplement: Supplementary file 1 [file entropy-27-00914-s001.zip › MovieCharacterNetwork-main/data/dataset/├¿║═└╧╩≤/vertices.csv]

lemmaId	lemmaTitle	itemDesc	lemmaType	cnt
28277	汤姆		0
27866	杰瑞		0
71611	斯派克		0
15199501	泰克		0
12641838	泰菲		0
12632271	布奇		0
17897388	图多盖洛	富豪千金的猫	0
7641749	莱特宁		0
12632241	托普斯		0
