# Supplementary material for: Uncovering Structure—Rating Associations in Animated Film Character Networks
Source: Entropy (Basel). 2025 Aug 29;27(9):914. doi: 10.3390/e27090914 (PMC12469051; doi:10.3390/e27090914)
Supplement: Supplementary file 1 [file entropy-27-00914-s001.zip › MovieCharacterNetwork-main/data/dataset/├¿╡─▒¿╢≈/edges.csv]

sources	targets	relationNames	directions
l:1497959	l:62541053	单恋	1
l:1497959	l:62545622	对手	1
l:1497959	l:62545636	对手	1
l:1497959	l:24375501	帮助	1
l:1497959	l:24375510	帮助	1
l:1497959	l:62545613	挚友	1
l:10921807	l:1497959	帮助	1
l:24375505	l:1497959	帮助	1
l:24375508	l:1497959	帮助	1
l:62545603	l:1497959	母女	2
l:62541057	l:1497959	绑架	1
l:10921807	l:62541057	对手	1
l:10921807	l:62545622	对手	1
l:10921807	l:62545636	对手	1
l:10921807	l:24375505	挚友	1
l:10921807	l:24375508	挚友	1
l:10921807	l:24375501	观察	1
l:24375510	l:10921807	帮助	1
l:62541057	l:24375510	主仆	2
l:62541057	l:62545622	君臣	2
l:62541057	l:62545636	君臣	2
l:62541057	l:24375508	对手	1
l:62541057	l:24375501	父子	2
l:24375510	l:24375508	观察	1
l:62545636	l:24375510	咨询	1
l:24375501	l:24375510	喜欢	1
l:62545622	l:24375510	观察	1
l:24375508	l:24375501	观察	1
l:62545613	l:24375501	观察	1
l:62545622	l:24375501	观察	1
l:62545636	l:24375501	观察	1
l:24375508	l:62545622	对手	1
l:24375508	l:62545636	对手	1
l:24375508	l:24375505	欢喜冤家	1
l:24375505	l:62545636	对手	1
l:62545613	l:62541053	同学	1
l:62545622	l:62545636	同僚	1
