# Supplementary material for: Uncovering Structure—Rating Associations in Animated Film Character Networks
Source: Entropy (Basel). 2025 Aug 29;27(9):914. doi: 10.3390/e27090914 (PMC12469051; doi:10.3390/e27090914)
Supplement: Supplementary file 1 [file entropy-27-00914-s001.zip › MovieCharacterNetwork-main/data/dataset/├¿╡─▒¿╢≈/vertices.csv]

lemmaId	lemmaTitle	itemDesc	lemmaType	cnt
1497959	吉冈春	高中二年级学生	0
10921807	猫男爵	猫咪事务所所长	0
62541057	猫王	猫国统治者	3
24375510	小雪	皇宫侍女	0
24375501	月牙	猫国王子	0
62545603	吉冈直子	布料设计师	0
24375508	胖胖MUTA	猫国通缉犯	0
24375505	托托	乌鸦	0
62545613	广美	高中二年级学生	0
62545622	拿多里	猫国秘书	0
62545636	拿多路	猫国秘书	0
62541053	町田	高中二年级学生	3
