# Supplementary material for: Uncovering Structure—Rating Associations in Animated Film Character Networks
Source: Entropy (Basel). 2025 Aug 29;27(9):914. doi: 10.3390/e27090914 (PMC12469051; doi:10.3390/e27090914)
Supplement: Supplementary file 1 [file entropy-27-00914-s001.zip › MovieCharacterNetwork-main/data/dataset/╗¡╜¡║■╓«╠∞ε╕/edges.csv]

sources	targets	relationNames	directions
l:64213471	l:63848131	对手	0
l:64213471	l:63933666	对手	0
l:64213471	l:63959688	对手	0
l:64213471	l:63900260	师徒	2
l:64213471	l:64212467	帮助	1
l:64213471	l:64212470	帮助	1
l:64213471	l:64212475	帮助	1
l:64213471	l:64212522	帮助	1
l:64213471	l:63934574	手下	2
l:64213471	l:63936038	手下	2
l:64213471	l:64213472	知己	0
l:64213471	l:64212531	观察	1
l:64212472	l:64213471	客户	1
l:64212534	l:64213471	客户	1
l:64212535	l:64213471	观察	1
l:63900260	l:63933666	对手	0
l:63900260	l:64212535	对手	0
l:63900260	l:64212467	帮助	1
l:63900260	l:64212470	帮助	1
l:63900260	l:64212475	帮助	1
l:63900260	l:64212522	帮助	1
l:63900260	l:64212534	朋友	0
l:63900260	l:63848131	杀害	1
l:63900260	l:64212531	观察	1
l:64212472	l:63900260	义母女	2
l:63959688	l:63900260	姐妹	2
l:63934574	l:63900260	长辈·晚辈	2
l:63936038	l:63900260	长辈·晚辈	2
l:63848131	l:63933666	兄弟	2
l:63848131	l:64212467	威胁	1
l:63848131	l:63934574	对手	0
l:63848131	l:63936038	对手	0
l:63848131	l:64212535	手下	2
l:63848131	l:64212470	控制	1
l:63848131	l:63959688	杀害	1
l:63848131	l:64212472	杀害	1
l:63848131	l:64212534	杀害	1
l:63936038	l:63933666	对手	0
l:63936038	l:64212467	帮助	1
l:63936038	l:64212470	帮助	1
l:63936038	l:63934574	朋友	0
l:63936038	l:64212531	观察	1
l:63936038	l:64212475	长辈·晚辈	2
l:63936038	l:64212522	长辈·晚辈	2
l:63959688	l:64212467	对手	0
l:63959688	l:64212535	对手	0
l:63959688	l:64212534	朋友	0
l:64212472	l:63959688	义母女	2
l:63934574	l:63933666	对手	0
l:63934574	l:64212522	岳父·女婿	2
l:63934574	l:64212467	帮助	1
l:63934574	l:64212470	帮助	1
l:63934574	l:64212475	父女	2
l:64213472	l:64212467	帮助	1
l:64213472	l:64212470	帮助	1
l:64212467	l:64212472	观察	1
l:64212467	l:64212534	观察	1
l:64212467	l:64212535	观察	1
l:64212470	l:64212467	姑母·侄子	2
l:64212470	l:63933666	对手	0
l:64212470	l:64212535	对手	0
l:64212472	l:64212535	对手	0
l:64212472	l:64212534	手下	2
l:64212522	l:64212475	夫妻	2
l:64212534	l:64212535	对手	0
