# Supplementary material for: Uncovering Structure—Rating Associations in Animated Film Character Networks
Source: Entropy (Basel). 2025 Aug 29;27(9):914. doi: 10.3390/e27090914 (PMC12469051; doi:10.3390/e27090914)
Supplement: Supplementary file 1 [file entropy-27-00914-s001.zip › MovieCharacterNetwork-main/data/dataset/╗¡╜¡║■╓«╠∞ε╕/vertices.csv]

lemmaId	lemmaTitle	itemDesc	lemmaType	cnt
64213471	袁天罡	国师	3
63900260	樊巧儿		0
63848131	章五郎		0
63936038	张柬之	不良人	0
63959688	樊灵儿	安乐阁姑娘	0
63934574	吕大	不良人	0
64213472	李淳风		3
64212467	武三嗣	太子	3
64212470	武皇	大周皇帝	3
64212472	老鸨	安乐阁老鸨	3
64212475	吕大女儿		3
64212522	吕大女婿		3
63933666	章六郎		0
64212531	皮影艺人		3
64212534	龟公		3
64212535	斧头将军		3
