# Supplementary material for: Uncovering Structure—Rating Associations in Animated Film Character Networks
Source: Entropy (Basel). 2025 Aug 29;27(9):914. doi: 10.3390/e27090914 (PMC12469051; doi:10.3390/e27090914)
Supplement: Supplementary file 1 [file entropy-27-00914-s001.zip › MovieCharacterNetwork-main/data/dataset/╖Φ┐±╘¬╦╪│╟/edges.csv]

sources	targets	relationNames	directions
l:63396831	l:63427046	咨询	1
l:63396831	l:63427194	长辈·晚辈	2
l:63396831	l:63427195	长辈·晚辈	2
l:63396956	l:63396831	咨询	1
l:63396833	l:63396831	喜欢	0
l:63427044	l:63396831	帮助	1
l:63396835	l:63396831	母女	2
l:63396834	l:63396831	父女	2
l:63396836	l:63396831	追求	1
l:63396972	l:63396831	长辈·晚辈	2
l:63427045	l:63396831	长辈·晚辈	2
l:63396833	l:63427194	叔父·侄子	2
l:63396833	l:63427195	叔父·侄子	2
l:63427044	l:63396833	上下级	2
l:63396956	l:63396833	兄弟	2
l:63427046	l:63396833	同事	0
l:63427045	l:63396833	母子	2
l:63396972	l:63396833	舅父·外甥	2
l:63396834	l:63396833	长辈·晚辈	2
l:63396835	l:63396833	长辈·晚辈	2
l:63396834	l:63427045	同伴	0
l:63396834	l:63396835	夫妻	2
l:63396834	l:63396836	客户	1
l:63396834	l:63427044	客户	1
l:63396834	l:63427046	客户	1
l:63427047	l:63396834	咨询	1
l:63396835	l:63427045	同伴	0
l:63396835	l:63396836	客户	1
l:63396835	l:63427044	客户	1
l:63396835	l:63427046	客户	1
l:63427047	l:63396835	咨询	1
l:63427044	l:63427046	上下级	2
l:63427045	l:63396956	母子	2
l:63427045	l:63427194	祖母·孙子	2
l:63427045	l:63427195	祖母·孙子	2
l:63396972	l:63427045	兄妹	2
l:63396972	l:63427194	亲戚	0
l:63396972	l:63427195	亲戚	0
l:63396972	l:63396956	舅父·外甥	2
l:63396956	l:63427194	父子	2
l:63396956	l:63427195	父子	2
l:63427194	l:63427195	兄弟	2
