# Supplementary material for: Uncovering Structure—Rating Associations in Animated Film Character Networks
Source: Entropy (Basel). 2025 Aug 29;27(9):914. doi: 10.3390/e27090914 (PMC12469051; doi:10.3390/e27090914)
Supplement: Supplementary file 1 [file entropy-27-00914-s001.zip › MovieCharacterNetwork-main/data/dataset/╖Φ┐±╘¬╦╪│╟/vertices.csv]

lemmaId	lemmaTitle	itemDesc	lemmaType	cnt
63396831	炉小焰	火元素	0
63396833	渡阿波	水务部门检查员	0
63396834	火柱	火之家老板	0
63396835	灯花	占卜师	0
63427044	云姐	政府官员	3
63427045	涟漪夫人	水元素	3
63427046	蕨爷	政府员工	3
63396836	堆堆	木元素	0
63396972	哈罗德	画家	0
63396956	渡阿淋	水元素	0
63427194	渡阿深	水元素	0
63427195	渡阿浅	水元素	0
63427047	移民局官员	木元素	3
