# Supplementary material for: Uncovering Structure—Rating Associations in Animated Film Character Networks
Source: Entropy (Basel). 2025 Aug 29;27(9):914. doi: 10.3390/e27090914 (PMC12469051; doi:10.3390/e27090914)
Supplement: Supplementary file 1 [file entropy-27-00914-s001.zip › MovieCharacterNetwork-main/data/dataset/╖Φ┐±╢»╬∩│╟/edges.csv]

sources	targets	relationNames	directions
l:19730673	l:61828654	发小	1
l:19730673	l:61828547	同事	1
l:19730673	l:61828579	同事	1
l:19730673	l:61828613	同事	1
l:19730673	l:61828640	同事	1
l:19730673	l:61828658	同事	1
l:19730673	l:19463688	咨询	1
l:19730673	l:61828017	咨询	1
l:19730673	l:61828618	咨询	1
l:19730673	l:61828667	咨询	1
l:19730673	l:61828539	对手	1
l:19730673	l:61828643	对手	1
l:19730673	l:61828648	对手	1
l:19730673	l:61828528	帮助	1
l:19730673	l:61828560	帮助	1
l:19730673	l:61828589	帮助	1
l:19730673	l:61827935	观察	1
l:19730673	l:61828569	观察	1
l:19730673	l:61828634	观察	1
l:19730673	l:61828537	调查	1
l:61828116	l:19730673	上下级	2
l:61828572	l:19730673	客户	1
l:61827932	l:19730673	师生	2
l:61828543	l:19730673	帮助	1
l:61828512	l:19730673	恩人	1
l:19729273	l:19730673	欢喜冤家	1
l:61828604	l:19730673	欺骗	1
l:61828551	l:19730673	母女	2
l:61828533	l:19730673	父女	2
l:19729273	l:61828604	合伙人	1
l:19729273	l:61828547	同事	1
l:19729273	l:61828579	同事	1
l:19729273	l:61828613	同事	1
l:19729273	l:61828640	同事	1
l:19729273	l:61828658	同事	1
l:19729273	l:61828017	咨询	1
l:19729273	l:61828618	咨询	1
l:19729273	l:61828667	咨询	1
l:19729273	l:19463688	好友	1
l:19729273	l:61828539	对手	1
l:19729273	l:61828643	对手	1
l:19729273	l:61828648	对手	1
l:19729273	l:61828528	帮助	1
l:19729273	l:61828560	帮助	1
l:19729273	l:61828589	帮助	1
l:19729273	l:61827935	观察	1
l:19729273	l:61828569	观察	1
l:19729273	l:61828537	调查	1
l:61828116	l:19729273	上下级	2
l:61828572	l:19729273	客户	1
l:61828512	l:19729273	帮助	1
l:61828543	l:19729273	帮助	1
l:61828116	l:22399782	崇拜	1
l:61828547	l:22399782	崇拜	1
l:61828648	l:61828017	利益	1
l:61828543	l:61828017	咨询	1
l:61828116	l:61828579	上下级	2
l:61828116	l:61828613	上下级	2
l:61828116	l:61828640	上下级	2
l:61828116	l:61828658	上下级	2
l:61828537	l:61828116	上下级	2
l:61828539	l:61828116	上下级	2
l:61828528	l:61828116	咨询	1
l:61828537	l:61828569	手下	2
l:61828537	l:61828643	手下	2
l:61828539	l:61828537	陷害	1
l:61828634	l:19463688	同事	1
l:61828539	l:61828648	手下	2
l:61828543	l:61828512	父女	2
l:61828543	l:61828560	雇佣	1
l:61828543	l:61828589	雇佣	1
l:61828547	l:61828579	同事	1
l:61828547	l:61828613	同事	1
l:61828547	l:61828640	同事	1
l:61828547	l:61828658	同事	1
l:61828618	l:61828667	上下级	2
l:61828551	l:61828654	合伙人	1
l:61828533	l:61828551	夫妻	2
l:61828533	l:61828654	合伙人	1
l:61828560	l:61828528	夫妻	2
l:61828572	l:61828604	客户	1
l:61828648	l:61828589	伤害	1
l:61828560	l:61828589	同事	1
l:61828643	l:61828589	绑架	1
l:61828569	l:61828643	手下	2
l:61828648	l:61828560	伤害	1
l:61828658	l:61828579	同事	1
l:61828658	l:61828613	同事	1
l:61828658	l:61828640	同事	1
l:61828643	l:61828560	绑架	1
l:61828579	l:61828613	同事	1
l:61828579	l:61828640	同事	1
l:61828640	l:61828613	同事	1
