# Supplementary material for: Uncovering Structure—Rating Associations in Animated Film Character Networks
Source: Entropy (Basel). 2025 Aug 29;27(9):914. doi: 10.3390/e27090914 (PMC12469051; doi:10.3390/e27090914)
Supplement: Supplementary file 1 [file entropy-27-00914-s001.zip › MovieCharacterNetwork-main/data/dataset/╖Φ┐±╢»╬∩│╟/vertices.csv]

lemmaId	lemmaTitle	itemDesc	lemmaType	cnt
19730673	朱迪·霍普斯		0
19729273	尼克·王尔德		0
22399782	夏奇羊	歌星	0
61828017	杜克·威斯顿	抢劫犯	0
61828116	牛局长	第一分局局长	0
61828537	狮市长	动物城市长	0
19463688	闪电	车辆管理局员工	0
61828539	羊副市长	动物城副市长	0
61828543	大先生	冰川镇黑帮头目	0
61828547	本杰明	警局前台接待	0
61828618	亚克斯	迷之春协会老板	0
61828551	邦尼·霍普斯	棉尾兔	0
61828533	斯图·霍普斯		0
61828528	奥獭顿夫人	北美水獭	0
61828604	芬尼克	街头行骗高手	0
61828589	曼查斯	私人司机	0
61828572	杰瑞	冰淇淋店老板	0
61828569	柏嘉	精神科医生	0
61827932	教官	警察学院教官	3
61828667	南姬	迷之春瑜伽教师	0
61828648	道格	化学家	0
61828658	麦大角	第一分局警官	0
61828654	吉丁·格雷	糕点师	0
61828634	普希拉	车辆管理局员工	0
61828560	阿密特·奥獭顿	花匠	0
61828512	露露	鼩鼱	0
61828579	狼法德	第一分局警官	0
61827935	新闻主播	熊猫	3
61828640	弗朗西	第一分局警官	0
61828613	河金斯	第一分局警官	0
61828643	盖瑞	保镖	0
