# Supplementary material for: Uncovering Structure—Rating Associations in Animated Film Character Networks
Source: Entropy (Basel). 2025 Aug 29;27(9):914. doi: 10.3390/e27090914 (PMC12469051; doi:10.3390/e27090914)
Supplement: Supplementary file 1 [file entropy-27-00914-s001.zip › MovieCharacterNetwork-main/data/dataset/╖Φ┐±╘¡╩╝╚╦/edges.csv]

sources	targets	relationNames	directions
l:62325012	l:62325015	伙伴	1
l:62325012	l:62325031	夫妻	2
l:62325012	l:3012930	帮助	1
l:62325012	l:62323521	帮助	1
l:62325012	l:62325029	欢喜冤家	1
l:62325012	l:62325022	父女	2
l:62325012	l:62325025	父女	2
l:62325012	l:62325033	父子	2
l:62325032	l:62325012	岳母·女婿	2
l:62325025	l:62325015	伙伴	1
l:62325025	l:62325022	姐妹	2
l:62325025	l:62325033	姐弟	2
l:62325025	l:62323521	对手	1
l:62325025	l:3012930	观察	1
l:62325029	l:62325025	喜欢	1
l:62325032	l:62325025	外婆·外孙女	2
l:62325031	l:62325025	母女	2
l:62325029	l:62325015	伙伴	1
l:62325029	l:62323521	对手	1
l:62325029	l:62325022	帮助	1
l:62325029	l:62325033	帮助	1
l:62325029	l:3012930	观察	1
l:62325031	l:62325029	长辈·晚辈	2
l:62325032	l:62325029	长辈·晚辈	2
l:62325031	l:62325015	伙伴	1
l:62325031	l:62323521	对手	1
l:62325031	l:62325022	母女	2
l:62325031	l:62325033	母子	2
l:62325031	l:3012930	观察	1
l:62325032	l:62325031	母女	2
l:62325032	l:62325015	伙伴	1
l:62325032	l:62325033	外婆·外孙	2
l:62325032	l:62325022	外婆·外孙女	2
l:62325032	l:62323521	对手	1
l:62325032	l:3012930	观察	1
l:62325033	l:3012930	伙伴	1
l:62325033	l:62325015	伙伴	1
l:62325033	l:62325022	兄妹	2
l:62325033	l:62323521	对手	1
l:62325015	l:62325022	伙伴	1
l:62325015	l:3012930	同伴	1
l:62325015	l:62323521	对手	1
l:62325022	l:62323521	对手	1
l:62325022	l:3012930	观察	1
