# Supplementary material for: Uncovering Structure—Rating Associations in Animated Film Character Networks
Source: Entropy (Basel). 2025 Aug 29;27(9):914. doi: 10.3390/e27090914 (PMC12469051; doi:10.3390/e27090914)
Supplement: Supplementary file 1 [file entropy-27-00914-s001.zip › MovieCharacterNetwork-main/data/dataset/╖Φ┐±╘¡╩╝╚╦/vertices.csv]

lemmaId	lemmaTitle	itemDesc	lemmaType	cnt
62325012	瓜哥	穴居人	0
62325025	小伊	穴居人	0
62325029	盖	新新人类	0
62325031	巫嘎	穴居人	0
62325032	格兰	穴居人	0
62325033	坦克	穴居人	0
62325015	皮带猴	树懒	0
62325022	小珊	原始人	0
3012930	道格拉斯	鳄鱼狗	0
62323521	鹦鹉虎		3
