# Supplementary material for: Uncovering Structure—Rating Associations in Animated Film Character Networks
Source: Entropy (Basel). 2025 Aug 29;27(9):914. doi: 10.3390/e27090914 (PMC12469051; doi:10.3390/e27090914)
Supplement: Supplementary file 1 [file entropy-27-00914-s001.zip › MovieCharacterNetwork-main/data/dataset/░╫╔▀2╟α╔▀╜┘╞≡/edges.csv]

sources	targets	relationNames	directions
l:61829019	l:61884058	咨询	1
l:61829019	l:58634286	对手	1
l:61829019	l:61885088	对手	1
l:61885086	l:61829019	好友	1
l:61887936	l:61829019	对手	1
l:61887942	l:61829019	对手	1
l:61829024	l:61829019	师姐妹	2
l:61885087	l:61829019	帮助	1
l:61885089	l:61829019	帮助	1
l:61885092	l:61829019	帮助	1
l:61885089	l:61885091	帮助	1
l:61885089	l:61885092	欺骗	1
l:61884058	l:61885089	客户	1
l:61885087	l:61885089	帮助	1
l:61885086	l:61885089	恩人	1
l:61885088	l:61885089	线人	1
l:61885092	l:61885088	对手	1
l:61885092	l:61887936	手下	2
l:61885092	l:61887942	手下	2
l:61885092	l:60259822	暧昧	1
l:61884058	l:61885092	客户	1
l:61885088	l:60259822	杀害	1
l:61885088	l:61885086	杀害	1
l:58634286	l:61885088	利用	1
l:61884058	l:61885088	对手	1
l:61887936	l:61885088	对手	1
l:61887942	l:61885088	对手	1
l:61884058	l:61885091	客户	1
l:61885087	l:61884058	好友	1
l:61829024	l:58634286	对手	1
l:61883843	l:61829024	夫妻	2
l:60259822	l:61887936	姐妹	2
l:60259822	l:61887942	姐弟	2
l:61887936	l:61887942	姐弟	2
l:58634286	l:61883843	师徒	2
