# Supplementary material for: Uncovering Structure—Rating Associations in Animated Film Character Networks
Source: Entropy (Basel). 2025 Aug 29;27(9):914. doi: 10.3390/e27090914 (PMC12469051; doi:10.3390/e27090914)
Supplement: Supplementary file 1 [file entropy-27-00914-s001.zip › MovieCharacterNetwork-main/data/dataset/░╫╔▀2╟α╔▀╜┘╞≡/vertices.csv]

lemmaId	lemmaTitle	itemDesc	lemmaType	cnt
61829019	小青	青蛇	3
61885089	蒙面人	游侠	0
61885092	司马	罗刹门门主	0
61885088	牛头帮主	牛妖	0
61884058	宝青坊主	万宜超市老板	3
61829024	小白	白蛇	3
61885087	蜘蛛精		0
60259822	二当家	罗刹	0
61887936	三当家	罗刹	3
61887942	四当家	罗刹	3
61885086	孙姐	狙击手	0
58634286	法海	金山寺住持	0
61883843	许宣	金山寺和尚	3
61885091	书生		0
